# Supplementary material for: A multi-organoid platform identifies CIART as a key factor for SARS-CoV-2 infection
Source: Nat Cell Biol. 2023 Mar 13;25(3):381–9. doi: 10.1038/s41556-023-01095-y (PMC10014579; doi:10.1038/s41556-023-01095-y)
Supplement: Supplementary file 2 — Supplementary Table 1. Sequences of sgRNAs used in gene targeting. Supplementary Table 2. Antibodies used for immunostaining, intracellular flow cytometry analysis, cut&run and western blot. Supplementary Table 3. Sequences of primers used for qRT-PCR. [file 41556_2023_1095_MOESM2_ESM.xlsx]

## Sheet: Supplementary Table 1
Supplementary Table 1. Sequences of sgRNAs used in Gene Targeting
Name	Sequence
ARRDC3-sgRNA-1	CGCGGATTATACTACAGTCG
ARRDC3-sgRNA-2	GCTTGTGGCTAACTTGCGTG
CIART-sgRNA-1	GCGGGGTTCGGCTTCTCCTA
CIART-sgRNA-2	GGTTCGGCTTCTCCTATGGC
CSRNP1-sgRNA-1	AGGTGTGCGAAGGATCGATC
CSRNP1-sgRNA-2	TCAGCAGAGCTCGACGTCGC
EGR1-sgRNA-1	GCGGCCAGTATAGGTGATGG
EGR1-sgRNA-2	GGTTGGGGTACTTGCGCATG
FAP-sgRNA-1	ATTGTCTTACGCCCTTCAAG
FAP-sgRNA-2	CCTGGGGACCTACATACGCA
FOS-sgRNA-1	ACCGCCACGATGATGTTCTC
FOS-sgRNA-2	TAAGAGAGGCTATCCCCGGC
H2AC6-sgRNA-1	AGCTCAACAAACTGCTAGGC
H2AC6-sgRNA-2	GTTGTCGCGAGCCGCGTTGC
H2BC5-sgRNA-1	GCTTACTTGGCAAAGTTACT
H2BC5-sgRNA-2	GCTGGCCAAGCACGCCGTGT
HIVEP2-sgRNA-1	GGGAGTCTCAATGACATCGG
HIVEP2-sgRNA-2	AGATATCGATGAGACGGCAT
JUN-sgRNA-1	TCGTTCCTCCCGTCCGAGAG
JUN-sgRNA-2	AAGGTCCGCTCTCGGACGGG
MXD1-sgRNA-1	GTGAGCGACTCTGACGAGCG
MXD1-sgRNA-2	AGGCGGCCGACTATCTGGAG
NR1D1-sgRNA-1	TAGGGCCTCGTTATGACGCT
NR1D1-sgRNA-2	CGCAGGCGTGCACACCGTAG
NR4A1-sgRNA-1	ATGTGCGGACACCATAATGC
NR4A1-sgRNA-2	TCGGTGCTGGTGTCCCATAT
NR4A3-sgRNA-1	AGCTGTCCCGAAATCTGCAC
NR4A3-sgRNA-2	CGTTGCAAAGTGAGCCCGGG
PPP1R15A-sgRNA-1	CCCATCAGGCTACCCCGTGG
PPP1R15A-sgRNA-2	TCGTTCAGGAGAGGCGTCCG
SOCS3-sgRNA-1	AGCCTATTACATCTACTCCG
SOCS3-sgRNA-2	CGGATCAGAAAGGTGCCGGC
TIPARP-sgRNA-1	CTGAATTTGACCAACTACGA
TIPARP-sgRNA-2	GGTTCACCAGCTCAAACACG
ZNF844-sgRNA-1	GTGTGTGGAGAAGTCTTCGT
ZNF844-sgRNA-2	TTATGTCTACGAAAGGAACC
Scramble sgRNA	AACCCCTGATTGTATCCGCA

## Sheet: Supplementary Table 2
Supplementary Table 2. Antibodies used for Immunostaining, Intracellular Flow Cytometry Analysis, CUT&RUN and Western Blot.
Usage	Antibody	Clone #	Host	Catalog #	Vendor	Dilution	Validation
Immunostaining	SARS-CoV-2 Nucleocapsid Antibody	R001	Rabbit	40143-R001	Sino Biological	1:1,000	https://www.sinobiological.com/antibodies/cov-nucleocapsid-40143-r001
Immunostaining	SARS-CoV-2 Nucleocapsid Antibody	MM08	Mouse	40143-MM08	Sino Biological	1:1,000	https://www.sinobiological.com/antibodies/cov-nucleocapsid-40143-mm08
Immunostaining	Anti-Cardiac Troponin T antibody	1C11	Mouse	ab8295	ABCAM	1:1,000	https://www.abcam.com/cardiac-troponin-t-antibody-1c11-ab8295.html
Immunostaining	Anti-Sarcomeric Alpha Actinin antibody	Polyclonal	Rabbit	ab137346	ABCAM	1:500	https://www.abcam.com/sarcomeric-alpha-actinin-antibody-ab137346.html
Immunostaining	Anti-Mucin 5AC antibody	45M1	Mouse	ab3649	ABCAM	1:500	https://www.abcam.com/mucin-5ac-antibody-45m1-ab3649.html
Immunostaining	P63	4A4	Mouse	CM163A	Biocare Medical	1:500	https://biocare.net/product/p63-antibody/
Immunostaining	FOXJ1 Monoclonal Antibody	2A5	Mouse	14-9965-82	Thermo Fisher Scientific	1:500	https://www.thermofisher.com/antibody/product/FOXJ1-Antibody-clone-2A5-Monoclonal/14-9965-95
Immunostaining	Anti-Pro-SP-B	Polyclonal	Rabbit	WRAB-55522	Seven Hills Bioreagents	1:500	https://www.sevenhillsbioreagents.com/products/anti-pro-sp-b-rabbit
Immunostaining	Anti-Mature SP-B	Polyclonal	Rabbit	WRAB-48604	Seven Hills Bioreagents	1:500	https://www.nature.com/articles/s41586-020-2901-9#Sec34
Immunostaining	Anti-Pro-SP-C	Polyclonal	Rabbit	WRAB-9337	Seven Hills Bioreagents	1:500	https://www.sevenhillsbioreagents.com/products/anti-pro-sp-c-rabbit-n-terminal
Immunostaining	Anti-Mature-SP-C	Polyclonal	Rabbit	WRAB-76694	Seven Hills Bioreagents	1:500	https://www.sevenhillsbioreagents.com/products/anti-mature-sp-c-rabbit
Immunostaining	Human/Mouse/Rat/Hamster ACE-2 Antibody	Polyclonal	Goat	AF933	R&D Systems	1:500	https://www.rndsystems.com/products/human-mouse-rat-hamster-ace-2-antibody_af933
Immunostaining	Oct-4A (C30A3) Rabbit mAb	C30A3	Rabbit	2840	Cell Signaling Technologies	1:500	https://www.cellsignal.com/products/primary-antibodies/oct-4a-c30a3-rabbit-mab/2840
Immunostaining	Sox2 (D6D9) Rabbit mAb	D6D9	Rabbit	3579	Cell Signaling Technologies	1:500	https://www.cellsignal.com/products/primary-antibodies/sox2-d6d9-xp-rabbit-mab/3579
Immunostaining	Nanog (D73G4) XP® Rabbit mAb	D73G4	Rabbit	4903	Cell Signaling Technologies	1:500	https://www.cellsignal.com/products/primary-antibodies/nanog-d73g4-xp-rabbit-mab/4903
Immunostaining	SSEA4 (MC813) Mouse mAb	MC813	Mouse	4755	Cell Signaling Technologies	1:500	https://www.cellsignal.com/products/primary-antibodies/ssea4-mc813-mouse-mab/4755
Immunostaining	TRA-1-60(S) Mouse mAb	TRA-1-60(S)	Mouse	4746	Cell Signaling Technologies	1:500	https://www.cellsignal.com/products/primary-antibodies/tra-1-60-s-tra-1-60-s-mouse-mab/4746
Immunostaining	TRA-1-81 Mouse mAb	TRA-1-81	Mouse	4745	Cell Signaling Technologies	1:500	https://www.cellsignal.com/products/primary-antibodies/tra-1-81-tra-1-81-mouse-mab/4745
Immunostaining	Donkey anti-Mouse IgG (H+L) Highly Cross-Adsorbed Secondary Antibody, Alexa Fluor 488	Polyclonal	Donkey	A-21202	Thermo Fisher Scientific	1:1,000	https://www.thermofisher.com/antibody/product/Donkey-anti-Mouse-IgG-H-L-Highly-Cross-Adsorbed-Secondary-Antibody-Polyclonal/A-21202
Immunostaining	Donkey anti-Mouse IgG (H+L) Highly Cross-Adsorbed Secondary Antibody, Alexa Fluor 594	Polyclonal	Donkey	A-21203	Thermo Fisher Scientific	1:1,000	https://www.thermofisher.com/antibody/product/Donkey-anti-Mouse-IgG-H-L-Highly-Cross-Adsorbed-Secondary-Antibody-Polyclonal/A-21203
Immunostaining	Donkey anti-Rabbit IgG (H+L) Highly Cross-Adsorbed Secondary Antibody, Alexa Fluor™ Plus 488	Polyclonal	Donkey	A32790	Thermo Fisher Scientific	1:1,000	https://www.thermofisher.com/antibody/product/Donkey-anti-Rabbit-IgG-H-L-Highly-Cross-Adsorbed-Secondary-Antibody-Polyclonal/A32790
Immunostaining	Donkey anti-Rabbit IgG (H+L) Secondary Antibody, Alexa Fluor 594 conjugate	Polyclonal	Donkey	A-21207	Thermo Fisher Scientific	1:1,000	https://www.thermofisher.com/antibody/product/Donkey-anti-Rabbit-IgG-H-L-Highly-Cross-Adsorbed-Secondary-Antibody-Polyclonal/A-21207
Immunostaining	Donkey anti-Goat IgG (H+L) Cross-Adsorbed Secondary Antibody, Alexa Fluor 488	Polyclonal	Donkey	A-11055	Thermo Fisher Scientific	1:1,000	https://www.thermofisher.com/antibody/product/Donkey-anti-Goat-IgG-H-L-Cross-Adsorbed-Secondary-Antibody-Polyclonal/A-11055
FACS	FITC Mouse Anti-Human CD47	B6H12	Mouse	556045	BD Biosciences	1:200	https://www.bdbiosciences.com/en-us/products/reagents/flow-cytometry-reagents/research-reagents/single-color-antibodies-ruo/fitc-mouse-anti-human-cd47.556045
FACS	APC Mouse Anti-Human CD26	M-A261	Mouse	563670	BD Biosciences	1:200	https://www.bdbiosciences.com/en-us/products/reagents/flow-cytometry-reagents/research-reagents/single-color-antibodies-ruo/apc-mouse-anti-human-cd26.563670
Flow cytometry	Anti-Cardiac Troponin T antibody	1C11	Mouse	ab8295	ABCAM	1:1,000	https://www.abcam.com/cardiac-troponin-t-antibody-1c11-ab8295.html
Flow cytometry	Anti-Sarcomeric Alpha Actinin antibody	Polyclonal	Rabbit	ab137346	ABCAM	1:500	https://www.abcam.com/sarcomeric-alpha-actinin-antibody-ab137346.html
Flow cytometry	Donkey anti-Mouse IgG (H+L) Highly Cross-Adsorbed Secondary Antibody, Alexa Fluor 488	Polyclonal	Donkey	A-21202	Thermo Fisher Scientific	1:1,000	https://www.thermofisher.com/antibody/product/Donkey-anti-Mouse-IgG-H-L-Highly-Cross-Adsorbed-Secondary-Antibody-Polyclonal/A-21202
Flow cytometry	Donkey anti-Rabbit IgG (H+L) Secondary Antibody, Alexa Fluor 647 conjugate	Polyclonal	Donkey	A-31573	Thermo Fisher Scientific	1:1,000	https://www.thermofisher.com/antibody/product/Donkey-anti-Rabbit-IgG-H-L-Highly-Cross-Adsorbed-Secondary-Antibody-Polyclonal/A-31573
CUT&RUN	Anti-FLAG® M2 antibody	M2	Mouse	F1804	Sigma Aldrich	1:100	https://www.sigmaaldrich.com/US/en/product/sigma/f1804
CUT&RUN	Recombinant mouse IgG1 monoclonal isotype control	R312-MouseIgG1	Mouse	ab280974	ABCAM	1:100	https://www.abcam.com/mouse-igg1-monoclonal-r312-mouseigg1-isotype-control-ab280974.html
Western Blot	GAPDH (D16H11) XP® Rabbit mAb	D16H11	Rabbit	5174S	Cell Signaling Technologies	1:1,000	https://www.cellsignal.com/products/primary-antibodies/gapdh-d16h11-xp-rabbit-mab/5174
Western Blot	CIART Antibody	Polyclonal	Rabbit	NBP1-88685	NOVUS Biologicals	1:500	https://www.novusbio.com/products/ciart-antibody_nbp1-88685
Western Blot	IRDye® 800CW Donkey anti-Rabbit IgG Secondary Antibody	Polyclonal	Donkey	926-32213	LI-COR	1:15,000	https://www.licor.com/bio/reagents/irdye-800cw-donkey-anti-rabbit-igg-secondary-antibody

## Sheet: Supplementary Table 3
Supplementary Table 3. Sequences of primers used for qRT-PCR
Primer name	Sequence
ACTB-Forward	CGTCACCAACTGGGACGACA
ACTB-Reverse	CTTCTCGCGGTTGGCCTTGG
SARS-CoV-2-TRS-L	CTCTTGTAGATCTGTTCTCTAAACGAAC
SARS-CoV-2-TRS-N	GGTCCACCAAACGTAATGCG
FLUAM1-Forward	AAGACCAATCCTG TCACCTCTGA
FLUAM1-Reverse	CAAAGCGTCTACGCTGCAGTCC
CIART-Forward	GAAGCCACAGATGGGGGAAC
CIART-Reverse	ATGCTTGGTCAGCTGATGCT
NR4A1-Forward	AGGCCTCCACCATGGACAGA
NR4A1-Reverse	GATACAGGGCATCTCACTCTGG
ACOX1-Forward	CCGCCGAGAGATCGAGAACAT
ACOX1-Reverse	GCGATGCCAAACTCCCTCAT
ACSL1-Forward	CCATGAGCTGTTCCGGTATT
ACSL1-Reverse	CACCACTACCCGCCACTT
ACSL3- Forward	CCGGCGTAGCGATACAGAA
ACSL3- Reverse	AGAGGCTAAGGTGGTGTGAC
ACSL4- Forward	TTTTGCGAGCTTTCCGAGTG
ACSL4- Reverse	AGCCGACAATAAAGTACGCAAAT
CPT1B- Forward	CCTGCAATTCCCACCGC
CPT1B- Reverse	CCCTGAGGATGCCATTCTTG
CRAT- Forward	CCCGAAGGCTCTAGCAAGGA
CRAT- Reverse	CCAGAGGCTTCACCACGGTC
FABP3- Forward	GCATCACTATGGTGGACGCT
FABP3- Reverse	CAAAACCCACACCGAGTGAC
HMGCS1- Forward	TCTCTATCCTTCACACAGCTCTT
HMGCS1- Reverse	CTGGCCCAAGCCAATGGTAT
SLC27A4- Forward	CTAAACCCTGCTGAGACCCG
SLC27A4- Reverse	CATTGTGGCCCGGCGT
SLC27A6- Forward	TGTCCTGTGGGCTTTTGGTT
SLC27A6- Reverse	CACAAGTGGCACCCAACTCA
