# Supplementary material for: A multi-organoid platform identifies CIART as a key factor for SARS-CoV-2 infection
Source: Nat Cell Biol. 2023 Mar 13;25(3):381–9. doi: 10.1038/s41556-023-01095-y (PMC10014579; doi:10.1038/s41556-023-01095-y)
Supplement: Source Data Fig. 1 — Statistical source data. [file 41556_2023_1095_MOESM3_ESM.xlsx]

## Sheet: Fig.1b
Figure 1b
Relative expression of SARS-COV2 subgenomic RNA
		ACTB	SARS-COV-2	∆Ct	∆∆Ct	Relative Expression
ALOs_Mock	Experiment 1	24.0754	31.696	7.62066	0.71531	0.609074
	Experiment 2	25.3165	31.8749	6.55837	-0.346978	1.27189
	Experiment 3	25.1062	31.6432	6.53701	-0.368331	1.29086
ALOs_MOI=0.01	Experiment 1	25.1596	29.6329	4.47323	-2.43212	5.39685
	Experiment 2	25.1841	31.7458	6.56173	-0.343617	1.26893
	Experiment 3	26.0514	31.9668	5.91544	-0.989909	1.98606
ALOs_MOI=0.1	Experiment 1	26.6637	27.374	0.710285	-6.19506	73.2654
	Experiment 2	26.4289	27.74	1.31107	-5.59428	48.311
	Experiment 3	26.7397	27.4031	0.663398	-6.24195	75.6857
ALOs_MOI=1	Experiment 1	27.2861	27.5654	0.279291	-6.62606	98.7737
	Experiment 2	27.3105	27.8549	0.54446	-6.36089	82.1897
	Experiment 3	27.519	27.1933	-0.325747	-7.23109	150.237
		ACTB	SARS-COV-2	∆Ct	∆∆Ct	Relative Expression
AWOs_Mock	Experiment 1	17.2471	31.8397	14.5926	0.92908	0.525193
	Experiment 2	17.5106	30.4057	12.8952	-0.768315	1.70328
	Experiment 3	18.236	31.7387	13.5027	-0.160765	1.11788
AWOs_MOI=0.01	Experiment 1	18.5759	17.574	-1.00182	-14.6653	25983.7
	Experiment 2	18.3851	17.7601	-0.62501	-14.2885	20011.1
	Experiment 3	18.5007	18.3415	-0.159177	-13.8227	14489.1
AWOs_MOI=0.1	Experiment 1	18.3118	18.2245	-0.0873152	-13.7508	13785
	Experiment 2	18.4941	17.1795	-1.31459	-14.9781	32274.1
	Experiment 3	18.7481	18.2699	-0.478228	-14.1417	18075.3
AWOs_MOI=1	Experiment 1	18.8698	17.5152	-1.35464	-15.0181	33182.7
	Experiment 2	18.6443	17.9883	-0.655917	-14.3194	20444.4
	Experiment 3	18.1322	17.4311	-0.701113	-14.3646	21095
		ACTB	SARS-COV-2	∆Ct	∆∆Ct	Relative Expression
CMs_Mock	Experiment 1	16.6124	33.9589	17.3466	0.33926	0.790446
	Experiment 2	16.6374	33.3166	16.6792	-0.328136	1.25539
	Experiment 3	16.6944	33.6906	16.9962	-0.0111243	1.00774
CMs_MOI=0.01	Experiment 1	14.9932	18.0021	3.00896	-13.9983	16365.1
	Experiment 2	16.7187	19.0104	2.29176	-14.7155	26904.1
	Experiment 3	15.5989	17.8193	2.22043	-14.7869	28267.7
CMs_MOI=0.1	Experiment 1	15.0137	17.372	2.35828	-14.649	25691.8
	Experiment 2	15.3961	17.544	2.14792	-14.8594	29724.7
	Experiment 3	16.1984	18.1269	1.92852	-15.0788	34607
CMs_MOI=1	Experiment 1	18.1804	20.0506	1.87028	-15.137	36032.7
	Experiment 2	16.4574	18.2478	1.79044	-15.2169	38083
	Experiment 3	15.6321	16.9798	1.34768	-15.6596	51762.5

## Sheet: Fig.1f
Figure 1f
Percentage of SARS-N+ cells in cTnT+ cells
	Experiment 1	Experiment 2	Experiment 3
no sgRNA	0.647059	0.497724	0.628342
scramble sgRNA	0.595528	0.634921	0.684211
sgARRDC3	0.417098	0.512702	0.513253
sgCIART	0.0490196	0.0909091	0.0344828
sgCSRNP1	0.637462	0.563474	0.583106
sgEGR1	0.181185	0.32899	0.224344
sgFAR	0.214646	0.484642	0.497297
sgFOS	0.1875	0.165541	0.210526
sgH2AC6	0.330189	0.3375	0.351351
sgH2BC5	0.217848	0.23224	0.23516
sgHIVEP2	0.594667	0.673401	0.614583
sgJUN	0.224176	0.23301	0.331536
sgMXD1	0.309677	0.180812	0.302956
sgNR1D1	0.164948	0.161765	0.124506
sgNR4A1	0.320236	0.19163	0.1675
sgNR4A3	0.0978723	0.197297	0.280347
sgPPP1R15A	0.247396	0.260143	0.203747
sgSOCS3	0.199324	0.130699	0.169697
sgTIPARP	0.265823	0.209251	0.335227
sgZNF844	0.38914	0.468085	0.537037
Raw data
		cTNT+ cells	cTNT+SARS-N+ cells	SARS-N+ cells in CMs
no sgRNA	Experiment 1	408	264	0.647059
	Experiment 2	659	328	0.497724
	Experiment 3	374	235	0.628342
scramble sgRNA	Experiment 1	492	293	0.595528
	Experiment 2	441	280	0.634921
	Experiment 3	342	234	0.684211
sgARRDC3	Experiment 1	386	161	0.417098
	Experiment 2	433	222	0.512702
	Experiment 3	415	213	0.513253
sgCIART	Experiment 1	612	30	0.0490196
	Experiment 2	473	43	0.0909091
	Experiment 3	609	21	0.0344828
sgCSRNP1	Experiment 1	331	211	0.637462
	Experiment 2	449	253	0.563474
	Experiment 3	367	214	0.583106
sgEGR1	Experiment 1	287	52	0.181185
	Experiment 2	307	101	0.32899
	Experiment 3	419	94	0.224344
sgFAR	Experiment 1	396	85	0.214646
	Experiment 2	293	142	0.484642
	Experiment 3	370	184	0.497297
sgFOS	Experiment 1	240	45	0.1875
	Experiment 2	296	49	0.165541
	Experiment 3	380	80	0.210526
sgH2AC6	Experiment 1	318	105	0.330189
	Experiment 2	400	135	0.3375
	Experiment 3	407	143	0.351351
sgH2BC5	Experiment 1	381	83	0.217848
	Experiment 2	366	85	0.23224
	Experiment 3	438	103	0.23516
sgHIVEP2	Experiment 1	375	223	0.594667
	Experiment 2	297	200	0.673401
	Experiment 3	480	295	0.614583
sgJUN	Experiment 1	455	102	0.224176
	Experiment 2	515	120	0.23301
	Experiment 3	371	123	0.331536
sgMXD1	Experiment 1	310	96	0.309677
	Experiment 2	542	98	0.180812
	Experiment 3	406	123	0.302956
sgNR1D1	Experiment 1	388	64	0.164948
	Experiment 2	408	66	0.161765
	Experiment 3	506	63	0.124506
sgNR4A1	Experiment 1	509	163	0.320236
	Experiment 2	454	87	0.19163
	Experiment 3	400	67	0.1675
sgNR4A3	Experiment 1	470	46	0.0978723
	Experiment 2	370	73	0.197297
	Experiment 3	346	97	0.280347
sgPPP1R15A	Experiment 1	384	95	0.247396
	Experiment 2	419	109	0.260143
	Experiment 3	427	87	0.203747
sgSOCS3	Experiment 1	296	59	0.199324
	Experiment 2	329	43	0.130699
	Experiment 3	330	56	0.169697
sgTIPARP	Experiment 1	474	126	0.265823
	Experiment 2	454	95	0.209251
	Experiment 3	352	118	0.335227
sgZNF844	Experiment 1	442	172	0.38914
	Experiment 2	470	220	0.468085
	Experiment 3	216	116	0.537037
