# Supplementary material for: A multi-organoid platform identifies CIART as a key factor for SARS-CoV-2 infection
Source: Nat Cell Biol. 2023 Mar 13;25(3):381–9. doi: 10.1038/s41556-023-01095-y (PMC10014579; doi:10.1038/s41556-023-01095-y)
Supplement: Source Data Fig. 2 — Statistical source data. [file 41556_2023_1095_MOESM4_ESM.xlsx]

## Sheet: Fig.2a
Figure 2a
Relative expression of SARS-COV2 subgenomic RNA
Clones		Experiment 1	Experiment 2	Experiment 3
WT	#1	1.06193	0.798244	1.21985
	#2	0.94154	0.905565	1.13319
CIART-/-	#1	0.01658	0.0207166	0.0258486
	#2	0.00152414	0.000970226	0.00252081
Raw data
		ACTB	SARS-COV-2	∆Ct	∆∆Ct	Relative Expression
WT_#1	Experiment 1	14.8129	9.05519	-5.75768	-0.0869091	1.06209
	Experiment 2	13.2175	7.87156	-5.3459	0.324874	0.798368
	Experiment 3	15.1217	9.16404	-5.9577	-0.286923	1.22004
WT_#2	Experiment 1	13.4251	7.84103	-5.58409	0.0866821	0.941686
	Experiment 2	13.2872	7.75936	-5.52789	0.142886	0.905705
	Experiment 3	13.5884	7.73701	-5.85139	-0.180609	1.13336
CIART-/-_#1	Experiment 1	14.1664	14.4098	0.243409	5.91418	0.0165826
	Experiment 2	14.0186	13.9407	-0.0779276	5.59285	0.0207198
	Experiment 3	14.1559	13.7586	-0.397231	5.27354	0.0258526
CIART-/-_#2	Experiment 1	13.7876	17.4744	3.68679	9.35757	0.00152437
	Experiment 2	14.0159	18.3543	4.33839	10.0092	0.000970377
	Experiment 3	14.8459	17.8068	2.9609	8.63167	0.0025212

## Sheet: Fig.2c
Figure 2c
Percentage of SARS-N+ cells in cTNT+ cells
Clones		Experiment 1	Experiment 2	Experiment 3
WT	#1	0.714324	0.509845	0.50567
	#2	0.571483	0.530273	0.606788
CIART-/-	#1	0.0125015	0.0166853	0.0300855
	#2	0.018099	0.0303593	0.00122284
Raw data
		cTNT+ cells	cTNT+SARS-N+ cells	SARS-N+ cells in CMs
WT_#1	Experiment 1	11100	7929	0.714324
	Experiment 2	11427	5826	0.509845
	Experiment 3	10406	5262	0.50567
WT_#2	Experiment 1	20879	11932	0.571483
	Experiment 2	18928	10037	0.530273
	Experiment 3	17914	10870	0.606788
CIART-/-_#1	Experiment 1	42395	530	0.0125015
	Experiment 2	24992	417	0.0166853
	Experiment 3	20342	612	0.0300855
CIART-/-_#2	Experiment 1	24587	445	0.018099
	Experiment 2	18314	556	0.0303593
	Experiment 3	10631	13	0.00122284

## Sheet: Fig.2d
Figure 2d
Relative expression of SARS-COV2 subgenomic RNA
Clones		Experiment 1	Experiment 2	Experiment 3
WT	#1	0.983817	1.0874	0.90945
	#2	1.0268	0.911405	1.0983
CIART-/-	#1	0.181965	0.197379	0.072396
	#2	0.130521	0.114756	0.126438
Raw data
		ACTB	SARS-CoV-2	ΔCt	ΔΔCt	Relative Expression
WT_#1	Experiment 1	13.3954	10.3975	-2.99794	0.0235379	0.983817
	Experiment 2	13.7635	10.6211	-3.14236	-0.120885	1.0874
	Experiment 3	13.8718	10.9872	-2.88454	0.136934	0.90945
WT_#2	Experiment 1	13.5708	10.5112	-3.05962	-0.0381483	1.0268
	Experiment 2	13.3861	10.4984	-2.88764	0.133835	0.911405
	Experiment 3	13.8143	10.6576	-3.15675	-0.135273	1.0983
CIART-/-_#1	Experiment 1	13.7337	13.1705	-0.563209	2.45826	0.181965
	Experiment 2	13.4582	12.7777	-0.680511	2.34096	0.197379
	Experiment 3	13.2203	13.9868	0.766472	3.78795	0.072396
CIART-/-_#2	Experiment 1	13.7777	13.6938	-0.0838331	2.93764	0.130521
	Experiment 2	14.0505	14.1524	0.10189	3.12336	0.114756
	Experiment 3	13.6812	13.6432	-0.0379774	2.9835	0.126438

## Sheet: Fig.2f
Figure 2f
Percentage of SARS-N+ cells in FOXJ1+ cells
Clones		Experiment 1	Experiment 2	Experiment 3
WT	#1	0.263302	0.277147	0.166891
	#2	0.20331	0.174779	0.273486
CIART-/-	#1	0.00643501	0.0152672	0.00626305
	#2	0.0202703	0.00716846	0.00788644
Raw data
		FOXJ1+ cells	FOXJ1+SARS-N+ cells	SARS-N+ cells in FOXJ1+ cells
WT_#1	Experiment 1	733	193	0.263302
	Experiment 2	617	171	0.277147
	Experiment 3	743	124	0.166891
WT_#2	Experiment 1	423	86	0.20331
	Experiment 2	452	79	0.174779
	Experiment 3	479	131	0.273486
CIART-/-_#1	Experiment 1	777	5	0.00643501
	Experiment 2	393	6	0.0152672
	Experiment 3	479	3	0.00626305
CIART-/-_#2	Experiment 1	444	9	0.0202703
	Experiment 2	558	4	0.00716846
	Experiment 3	634	5	0.00788644

## Sheet: Fig.2g
Figure 2g
Relative expression of SARS-COV2 subgenomic RNA
Clones		Experiment 1	Experiment 2	Experiment 3
WT	#1	0.795856	0.931882	1.31249
	#2	0.797915	1.01154	1.27283
CIART-/-	#1	0.146316	0.186018	0.0979932
	#2	0.0891595	0.127548	0.162439
Raw data
		ACTB	SARS-CoV-2	ΔCt	ΔΔCt	Relative Expression
WT_#1	Experiment 1	13.19	11.5658	-1.62415	0.329421	0.795856
	Experiment 2	14.0865	12.2348	-1.85179	0.10178	0.931882
	Experiment 3	13.7081	11.3623	-2.34587	-0.392303	1.31249
WT_#2	Experiment 1	13.2568	11.6289	-1.62788	0.325694	0.797915
	Experiment 2	14.2053	12.2352	-1.97013	-0.016556	1.01154
	Experiment 3	13.7707	11.4691	-2.30161	-0.348036	1.27283
CIART-/-_#1	Experiment 1	12.0934	12.9127	0.819272	2.77284	0.146316
	Experiment 2	15.9734	16.4463	0.472914	2.42649	0.186018
	Experiment 3	12.798	14.1956	1.3976	3.35117	0.0979932
CIART-/-_#2	Experiment 1	11.9998	13.5337	1.5339	3.48747	0.0891595
	Experiment 2	12.1941	13.2115	1.01732	2.97089	0.127548
	Experiment 3	12.1434	12.8119	0.668463	2.62203	0.162439

## Sheet: Fig.2i
Figure 2i
Percentage of SARS-N+ in SP-B+ cells
Clones		Experiment 1	Experiment 2	Experiment 3
WT	#1	0.125475	0.163333	0.218134
	#2	0.170185	0.14321	0.140103
CIART-/-	#1	0.00265252	0.00684262	0.0062167
	#2	0.00589226	0.00903862	0.00765864
Raw data
		SP-B+ cells	SP-B+SARS-N+ cells	% of SARS-N+ in SP-B+ cells
WT_#1	Experiment 1	789	99	0.125475
	Experiment 2	600	98	0.163333
	Experiment 3	761	166	0.218134
WT_#2	Experiment 1	758	129	0.170185
	Experiment 2	810	116	0.14321
	Experiment 3	778	109	0.140103
CIART-/-_#1	Experiment 1	1131	3	0.00265252
	Experiment 2	1023	7	0.00684262
	Experiment 3	1126	7	0.0062167
CIART-/-_#2	Experiment 1	1188	7	0.00589226
	Experiment 2	1217	11	0.00903862
	Experiment 3	914	7	0.00765864

## Sheet: Fig.2k
Figure 2k
Percentage of SARS-N+ in SP-C+ cells
Clones		Experiment 1	Experiment 2	Experiment 3
WT	#1	0.200225	0.108363	0.112994
	#2	0.114595	0.123995	0.19092
CIART-/-	#1	0.00665188	0.00433213	0.00814332
	#2	0.00326797	0.00474684	0.016
Raw data
		SP-C+ cells	SP-C+SARS-N+ cells	% of SARS-N+ in SP-C+ cells
WT_#1	Experiment 1	889	178	0.200225
	Experiment 2	849	92	0.108363
	Experiment 3	885	100	0.112994
WT_#2	Experiment 1	925	106	0.114595
	Experiment 2	871	108	0.123995
	Experiment 3	859	164	0.19092
CIART-/-_#1	Experiment 1	1353	9	0.00665188
	Experiment 2	1385	6	0.00433213
	Experiment 3	1228	10	0.00814332
CIART-/-_#2	Experiment 1	1224	4	0.00326797
	Experiment 2	1264	6	0.00474684
	Experiment 3	1375	22	0.016
