# Supplementary material for: A multi-organoid platform identifies CIART as a key factor for SARS-CoV-2 infection
Source: Nat Cell Biol. 2023 Mar 13;25(3):381–9. doi: 10.1038/s41556-023-01095-y (PMC10014579; doi:10.1038/s41556-023-01095-y)
Supplement: Source Data Fig. 3 — Statistical source data. [file 41556_2023_1095_MOESM5_ESM.xlsx]

## Sheet: Fig.3j
Figure 3j
Relative expression of NR4A1
Clones	Experiment 1	Experiment 2	Experiment 3
WT_Mock	1.03203	1.09755	0.882847
WT_SARS-CoV-2	5.86125	4.13403	3.87635
CIART-/-_Mock	0.626048	0.616531	0.393407
CIART-/-_SARS-CoV-2	0.886006	1.21241	0.94314
Raw data
		ACTB	NR4A1	∆Ct	∆∆Ct	Relative Expression
WT_Mock	Experiment 1	13.9141	18.702	4.78794	-0.045479	1.03203
	Experiment 2	13.8761	18.5753	4.69914	-0.134286	1.09755
	Experiment 3	14.021	19.0342	5.01319	0.179765	0.882847
WT_SARS-CoV-2	Experiment 1	16.6655	18.9477	2.28221	-2.55121	5.86125
	Experiment 2	16.5251	19.311	2.78587	-2.04755	4.13403
	Experiment 3	16.5027	19.3814	2.87872	-1.9547	3.87635
CIART-/-_Mock	Experiment 1	14.2242	19.7333	5.50908	0.675654	0.626048
	Experiment 2	14.0849	19.6161	5.53118	0.697755	0.616531
	Experiment 3	14.1571	20.3364	6.17933	1.3459	0.393407
CIART-/-_SARS-CoV-2	Experiment 1	14.271	19.2791	5.00803	0.174612	0.886006
	Experiment 2	14.3811	18.9367	4.55555	-0.277874	1.21241
	Experiment 3	14.3197	19.2375	4.91788	0.0844566	0.94314

## Sheet: Fig.3k
Figure 3k
Relative expression of SARS-COV2 subgenomic RNA in CMs
Clones	Experiment 1	Experiment 2	Experiment 3
sgControl	1.04309	1.10149	0.870354
sgNR4A1-#1	0.611372	0.622866	0.487286
sgNR4A1-#2	0.451712	0.580867	0.454312
Raw data
		ACTB	SARS-COV-2	∆Ct	∆∆Ct	Relative Expression
sgControl	Experiment 1	21.1011	15.2757	-5.82532	-0.0608654	1.04309
	Experiment 2	20.1537	14.2498	-5.90392	-0.139461	1.10149
	Experiment 3	19.95	14.3858	-5.56413	0.200326	0.870354
sgNR4A1-#1	Experiment 1	18.7206	13.666	-5.05458	0.709877	0.611372
	Experiment 2	18.6905	13.6091	-5.08145	0.683006	0.622866
	Experiment 3	19.4853	14.758	-4.72729	1.03716	0.487286
sgNR4A1-#2	Experiment 1	19.0862	14.4683	-4.61793	1.14652	0.451712
	Experiment 2	19.2941	14.3134	-4.98073	0.783719	0.580867
	Experiment 3	19.0937	14.4675	-4.62621	1.13825	0.454312

## Sheet: Fig.3m
Figure 3m
Percentage of SARS-N+ cells in cTnT+ cells
	Experiment 1	Experiment 2	Experiment 3
sgControl	0.570502	0.559006	0.559454
sgNR4A1-#1	0.13069	0.20977	0.202822
sgNR4A1-#2	0.158273	0.137879	0.146302
Raw data
		cTnT+ cells	cTnT+SARS-N+ cells	SARS-N+ cells in cTnT+ cells
sgControl	Experiment 1	617	352	0.570502
	Experiment 2	483	270	0.559006
	Experiment 3	513	287	0.559454
sgNR4A1-#1	Experiment 1	681	89	0.13069
	Experiment 2	696	146	0.20977
	Experiment 3	567	115	0.202822
sgNR4A1_#2	Experiment 1	695	110	0.158273
	Experiment 2	660	91	0.137879
	Experiment 3	622	91	0.146302

## Sheet: Fig.3n
Figure 3n
Relative expression of SARS-COV2 subgenomic RNA in AWOs
Clones	Experiment 1	Experiment 2	Experiment 3
sgControl	1.13888	0.925708	0.948526
sgNR4A1-#1	0.378304	0.306273	0.403109
sgNR4A1-#2	0.399907	0.468594	0.383082
Raw data
		ACTB	SARS-COV-2	∆Ct	∆∆Ct	Relative Expression
sgControl	Experiment 1	15.5746	11.1624	-4.4122	-0.187612	1.13888
	Experiment 2	15.2727	11.1595	-4.11321	0.111371	0.925708
	Experiment 3	15.5069	11.3586	-4.14834	0.0762411	0.948526
sgNR4A1-#1	Experiment 1	16.9637	14.1415	-2.8222	1.40238	0.378304
	Experiment 2	17.2242	14.7068	-2.51748	1.70711	0.306273
	Experiment 3	16.2927	13.3789	-2.91383	1.31076	0.403109
sgNR4A1-#2	Experiment 1	17.0299	14.1276	-2.90232	1.32226	0.399907
	Experiment 2	16.5783	13.4473	-3.13099	1.09359	0.468594
	Experiment 3	16.9565	14.1162	-2.84031	1.38427	0.383082

## Sheet: Fig.3p
Figure 3p
Percentage of SARS-N+ cells in FOXJ1+ cells
	Experiment 1	Experiment 2	Experiment 3
sgControl	0.384615	0.365854	0.3475
sgNR4A1-#1	0.144737	0.127572	0.112179
sgNR4A1-#2	0.0983607	0.115587	0.140071
Raw data
		FOXJ1+ cells	FOXJ1+SARS-N+ cells	SARS-N+ cells in FOXJ1+ cells
sgControl	Experiment 1	390	150	0.384615
	Experiment 2	328	120	0.365854
	Experiment 3	400	139	0.3475
sgNR4A1-#1	Experiment 1	304	44	0.144737
	Experiment 2	243	31	0.127572
	Experiment 3	312	35	0.112179
sgNR4A1_#2	Experiment 1	488	48	0.0983607
	Experiment 2	571	66	0.115587
	Experiment 3	564	79	0.140071

## Sheet: Fig.3q
Figure 3q
Relative expression of SARS-COV2 subgenomic RNA in ALOs
Clones	Experiment 1	Experiment 2	Experiment 3
sgControl	0.950806	1.00452	1.04701
sgNR4A1-#1	0.20115	0.146766	0.217358
sgNR4A1-#2	0.239178	0.226545	0.190775
Raw data
		ACTB	SARS-COV-2	∆Ct	∆∆Ct	Relative Expression
sgControl	Experiment 1	16.3735	11.4165	-4.95695	0.0727764	0.950806
	Experiment 2	16.4987	11.4625	-5.03624	-0.0065078	1.00452
	Experiment 3	16.3245	11.2285	-5.096	-0.0662686	1.04701
sgNR4A1-#1	Experiment 1	16.8359	14.1198	-2.71607	2.31366	0.20115
	Experiment 2	16.5145	14.2532	-2.26132	2.76841	0.146766
	Experiment 3	16.9795	14.1516	-2.82788	2.20185	0.217358
sgNR4A1-#2	Experiment 1	16.7822	13.8163	-2.96589	2.06384	0.239178
	Experiment 2	16.8048	13.9172	-2.8876	2.14213	0.226545
	Experiment 3	16.5314	13.8918	-2.63968	2.39005	0.190775

## Sheet: Fig.3s
Figure 3s
Percentage of SARS-N+ cells in SP-B+ cells
	Experiment 1	Experiment 2	Experiment 3
sgControl	0.423024	0.439372	0.361333
sgNR4A1-#1	0.0935673	0.111565	0.13172
sgNR4A1-#2	0.0989583	0.116379	0.119423
Raw data
		SP-B+ cells	SP-B+SARS-N+ cells	SARS-N+ cells in SP-B+ cells
sgControl	Experiment 1	721	305	0.423024
	Experiment 2	701	308	0.439372
	Experiment 3	750	271	0.361333
sgNR4A1-#1	Experiment 1	855	80	0.0935673
	Experiment 2	735	82	0.111565
	Experiment 3	744	98	0.13172
sgNR4A1_#2	Experiment 1	768	76	0.0989583
	Experiment 2	696	81	0.116379
	Experiment 3	762	91	0.119423

## Sheet: Fig.3u
Figure 3u
Percentage of SARS-N+ cells in SP-C+ cells
	Experiment 1	Experiment 2	Experiment 3
sgControl	0.398792	0.430183	0.412628
sgNR4A1-#1	0.108235	0.104252	0.128056
sgNR4A1-#2	0.130486	0.108214	0.136799
Raw data
		SP-C+ cells	SP-C+SARS-N+ cells	SARS-N+ cells in SP-C+ cells
sgControl	Experiment 1	662	264	0.398792
	Experiment 2	709	305	0.430183
	Experiment 3	681	281	0.412628
sgNR4A1-#1	Experiment 1	850	92	0.108235
	Experiment 2	729	76	0.104252
	Experiment 3	859	110	0.128056
sgNR4A1_#2	Experiment 1	843	110	0.130486
	Experiment 2	767	83	0.108214
	Experiment 3	731	100	0.136799
