# Supplementary material for: A multi-organoid platform identifies CIART as a key factor for SARS-CoV-2 infection
Source: Nat Cell Biol. 2023 Mar 13;25(3):381–9. doi: 10.1038/s41556-023-01095-y (PMC10014579; doi:10.1038/s41556-023-01095-y)
Supplement: Source Data Fig. 4 — Statistical source data. [file 41556_2023_1095_MOESM6_ESM.xlsx]

## Sheet: Fig.4a
Figure 4a
Enriched pathways in CIART-/- hPSC-AWOs
	Ingenuity Canonical Pathways	-log(B-H p-value)
1	Hepatic Fibrosis / Hepatic Stellate Cell Activation	10.7
2	Kinetochore Metaphase Signaling Pathway	7.77
3	Osteoarthritis Pathway	6.71
4	Axonal Guidance Signaling	6.71
5	Hepatic Fibrosis Signaling Pathway	6.71
6	Cell Cycle Control of Chromosomal Replication	5.63
7	Wound Healing Signaling Pathway	5.63
8	Atherosclerosis Signaling	5.63
9	Pulmonary Fibrosis Idiopathic Signaling Pathway	4.85
10	LXR/RXR Activation	4.85
11	FXR/RXR Activation	4.85

## Sheet: Fig.4b
Figure 4b
Enriched pathways in CIART-/- hPSC-ALOs
	Ingenuity Canonical Pathways	-log(B-H p-value)
1	FXR/RXR Activation	18.1
2	LXR/RXR Activation	13.3
3	LPS/IL-1 Mediated Inhibition of RXR Function	13.1
4	Xenobiotic Metabolism PXR Signaling Pathway	11.6
5	Osteoarthritis Pathway	10
6	Xenobiotic Metabolism CAR Signaling Pathway	9.83
7	Maturity Onset Diabetes of Young (MODY) Signaling	8.74
8	Hepatic Fibrosis / Hepatic Stellate Cell Activation	8.67
9	Xenobiotic Metabolism Signaling	7.43
10	Dilated Cardiomyopathy Signaling Pathway	7.13
11	Acute Phase Response Signaling	6.67
12	Atherosclerosis Signaling	6.67

## Sheet: Fig.4c
Figure 4c
Enriched pathways in CIART-/- hPSC-CMs
	Ingenuity Canonical Pathways	-log(B-H p-value)
1	Oxidative Phosphorylation	17.3
2	Calcium Signaling	12.8
3	Sirtuin Signaling Pathway	8.9
4	Estrogen Receptor Signaling	8.14
5	GP6 Signaling Pathway	7.97
6	Oxytocin Signaling Pathway	7.14
7	CDK5 Signaling	4.17
8	Gustation Pathway	3.92
9	ILK Signaling	3.92
10	D-myo-inositol-5-phosphate Metabolism	3.82
11	LXR/RXR Activation	3.77

## Sheet: Fig.4d
Figure 4d
Relative expression of RXR-pathway associated genes in AWOs at mock condition
	WT_Mock_1	WT_Mock_2	WT_Mock_3	CIART-/-_Mock_1	CIART-/-_Mock_2	CIART-/-_Mock_3
ABCB1	4.64286	4.42794	4.32058	3.59379	3.50734	3.40705
ABCC3	7.86206	8.1368	7.84728	7.29133	7.13937	7.14817
ACSL5	7.0762	7.08464	7.20323	6.23064	6.49206	6.58269
ACSS3	7.45466	7.52125	7.65343	7.29321	7.21542	7.14109
ALDH1A3	5.45595	5.47619	5.33618	4.603	4.57205	4.72787
ALDH2	9.02286	9.10151	9.21119	8.4114	8.36438	8.34184
APOA1	11.8039	12.2832	12.31	6.97871	6.72995	6.68582
APOA2	9.85442	10.257	10.4496	9.07061	8.67073	8.28354
APOC3	7.30132	7.47397	7.5997	4.08147	4.03068	4.06385
BAAT	9.11043	9.14244	9.34529	6.63033	6.38112	6.27831
CAT	8.27919	8.17356	8.29015	4.25695	4.30361	4.41735
CDX1	3.63563	3.86332	3.80112	2.86434	3.01148	2.85922
CES1	-0.151498	-0.100734	-0.00267159	-0.109126	-0.15376	-0.110315
CYP51A1	6.76124	6.99359	7.08713	5.95964	5.87662	5.99567
FDFT1	12.4071	12.5381	12.8039	11.6979	11.607	11.557
GSTA1	5.17811	5.64309	5.72425	5.0278	4.98252	4.59799
GSTO1	11.263	11.3816	11.5805	10.4845	10.3907	10.1247
GSTO2	6.42292	6.62366	6.59443	5.53139	5.41028	4.97435
GSTP1	16.5771	16.8512	16.8065	14.1831	14.0416	13.6155
LIPC	4.32918	4.26206	4.18032	3.34368	3.55293	3.72118
MGMT	8.38041	8.84848	8.7399	7.38949	7.40261	7.29355
NR0B2	4.50315	4.94754	4.6338	3.97645	4.01077	4.09544
NR1H3	7.58086	7.65963	7.71243	7.29189	7.20528	6.99292
NR1H4	3.2298	3.8703	3.48247	2.90479	3.18728	3.14254
NR1I2	1.11848	1.30305	1.30972	1.10921	1.10917	1.14986
PPARG	8.8414	8.83907	9.07456	6.97167	6.88346	6.91154
RARB	6.47414	6.37041	6.65655	5.35903	5.42441	5.35809
SULT1B1	3.98094	3.92116	4.11141	3.03002	3.22271	3.02417
SULT1E1	5.72951	5.75912	5.78289	3.63114	3.63091	3.72275
UGT2A3	6.77597	6.63758	6.7807	4.98495	5.06751	5.09871
UGT2B10	6.68362	6.40749	6.66245	4.54634	4.54596	4.63136
UGT2B11	7.97454	8.26597	8.28637	6.88459	6.6147	6.8063
UGT2B15	8.30955	8.42	8.47607	6.39454	6.26726	6.22383
UGT2B17	3.34286	3.85795	3.48674	3.09935	3.05696	3.00691
UGT2B4	8.44067	8.42913	8.69482	6.08724	5.96527	6.10723

## Sheet: Fig.4e
Figure 4e
Relative expression of RXR-pathway associated genes in ALOs at mock condition
	WT_Mock_1	WT_Mock_2	WT_Mock_3	CIART-/-_Mock_1	CIART-/-_Mock_2	CIART-/-_Mock_3
ABCB1	6.88386	7.19165	6.65988	4.13595	4.09154	4.22723
ABCC2	8.96505	8.77644	8.83913	7.48774	7.36496	7.49896
ABCC3	8.47213	7.82649	8.2709	4.28005	4.28701	4.32281
ACSL5	8.05122	8.24301	8.15503	6.68784	6.59502	6.17959
ACSS1	4.8005	4.4814	4.85132	4.00265	3.81087	3.57448
ACSS3	8.86783	8.8918	8.79508	7.63703	7.58622	7.54091
ALDH1A1	11.4577	11.9264	11.6654	7.14467	6.99692	6.86803
ALDH1A2	6.69195	6.66174	6.56321	4.48888	4.37083	4.48374
ALDH1L1	5.44684	5.22926	5.39364	4.3031	4.44524	4.29895
ALDH3B1	4.41784	4.44183	4.27967	3.42069	3.42386	3.50931
APOA1	9.30013	9.14945	8.86923	5.35297	5.73427	5.69502
APOA2	11.7911	12.1684	11.8726	5.26511	5.6123	5.51692
BAAT	6.94341	7.26534	6.98016	4.7202	4.41303	4.91282
CAT	9.42305	9.70903	9.35095	4.45103	4.50433	4.44498
CDX1	7.2493	6.96454	6.80365	4.30807	4.12245	4.25714
CES1	5.014	4.61045	4.79996	4.30847	4.21806	4.39263
CYP2C9	5.32442	4.99683	5.13793	3.4478	3.45121	3.55597
CYP2C19	5.19481	5.21337	4.97891	3.44782	3.45131	3.44504
CYP3A5	5.95723	5.67268	5.94468	4.57282	4.31999	4.49884
FABP6	5.20242	5.45581	4.49342	3.46508	3.62438	3.46245
GPD1	5.16231	5.38341	5.22409	3.67895	3.68276	3.77207
GSTA1	8.79763	9.14711	8.79182	5.9165	6.20662	6.18874
GSTA2	8.17939	8.68508	8.19991	6.85118	7.1909	7.44156
GSTM3	10.7369	11.1584	10.877	9.40501	9.65732	9.79286
GSTO1	10.508	10.9732	10.7448	9.63212	9.79237	9.95842
GSTO2	6.8613	6.93526	6.65989	5.07049	5.1879	5.29989
HMGCS2	8.38413	8.46345	8.09851	4.21427	4.22111	4.20884
LIPC	2.33261	2.27915	2.61604	1.90517	1.90594	1.95572
NR0B2	5.33156	5.31116	5.19728	3.44765	3.45109	3.44492
NR1H3	8.06161	8.12213	8.01982	7.10323	7.12194	7.13546
NR1H4	5.06811	5.27006	4.80137	3.30912	3.31217	3.30671
NR1I2	4.29863	3.87838	4.21667	3.07184	3.01893	3.06998
PPARG	9.46157	9.8848	9.58622	6.14231	6.26907	6.21837
PPARGC1A	5.36273	5.33739	5.24367	4.74882	4.52225	4.47994
RARB	6.46055	6.61986	6.06552	5.24607	5.22926	5.4201
SULT1A1	6.89823	7.03713	6.6213	5.9693	5.79736	5.86699
SULT1B1	6.99385	7.0634	6.83864	3.96427	4.17567	4.01338
SULT1C2	8.13196	8.24172	8.10874	5.84536	5.75328	5.87646
SULT1E1	4.81395	5.03458	5.01381	3.41584	3.41903	3.51872
SULT2A1	5.96227	5.92714	5.80039	3.58608	3.59012	3.58287
UGT2A3	3.86099	4.08109	3.84136	2.85769	2.85953	2.91087
UGT2B4	5.13094	5.73136	5.38215	3.84395	3.8943	3.84052
UGT2B7	5.27813	5.72901	5.71048	3.95416	4.24702	4.16143
UGT2B10	3.05507	3.26335	3.02611	2.49161	2.54264	2.49051
UGT2B15	5.47302	5.76417	5.3384	3.44384	3.44734	3.60632
UGT2B17	4.46953	4.50421	4.01758	3.13515	3.19073	3.18596
UGT8	9.22532	9.34209	9.2021	8.05968	7.92085	8.00411

## Sheet: Fig.4f
Figure 4f
Relative expression of RXR-pathway associated genes in CMs at mock condition
	WT_Mock_1	WT_Mock_2	WT_Mock_3	CIART-/-_Mock_1	CIART-/-_Mock_2	CIART-/-_Mock_3
ABCB4	3.63238	3.29488	3.32693	2.68853	2.69224	2.90326
ACACB	7.725	7.85335	8.38449	5.90068	6.1133	5.82246
ACSL4	8.70642	8.02991	8.31904	7.39977	7.54058	7.48723
ACSS2	9.34247	8.79433	8.99484	7.55693	7.72673	7.71136
ALAS1	8.36274	8.14049	8.61355	7.2556	7.18544	7.3513
ALDH1B1	9.48236	8.93038	8.17445	7.17886	6.99697	6.90548
ALDH3A2	9.82008	9.39918	9.14808	7.53003	7.37083	7.69971
ALDH4A1	6.45756	6.72625	6.30351	5.16842	5.33586	5.21292
CAT	6.27461	6.38889	6.37364	2.89508	3.02486	2.90268
CD36	4.33154	3.74077	3.19235	2.88558	3.3761	2.64865
CES1	1.74601	1.43244	1.81164	0.919922	0.920811	0.921176
FABP3	11.6693	11.0776	11.4625	6.98271	6.75644	7.00637
FDFT1	10.0853	9.74864	9.79467	8.69583	8.80497	8.82078
GOT2	9.57961	9.44644	8.9113	8.29403	8.40181	8.36129
GSTM4	8.13371	8.05021	8.296	6.30067	6.56109	6.17678
HMGCS1	11.2758	10.5937	10.3066	8.91118	9.02097	9.04302
LPL	6.14725	5.09286	5.52421	2.80848	3.17376	3.17593
NR1I2	-2.33667	-2.3374	-2.31828	-2.33813	-2.33806	-2.33804
PPARGC1A	8.79552	8.3899	9.29967	5.2344	5.17212	5.24619
PPARGC1B	5.60701	5.8107	5.97151	4.94213	5.06021	5.13254
RARB	7.37783	7.10154	6.95782	6.3258	6.25571	6.353
RXRG	4.17567	4.58872	5.43468	3.20412	3.20979	2.98687
SCD	10.5307	10.1706	11.2032	9.51746	9.4568	9.64076
SULT1E1	7.73337	7.70641	6.63283	5.74764	5.9302	5.97409
UGT2A3	0.736676	0.939656	2.01274	0.272997	0.273676	0.273955
VLDLR	9.80683	9.40057	10.3022	8.63027	8.56273	8.70325

## Sheet: Fig.4g
Figure 4g
Relative expression of SARS-CoV-2 subgenomic RNA
	Experiment 1	Experiment 2	Experiment 3
DMSO	0.97825	1.1183	0.914097
HX531	0.0329964	0.0127071	0.0241003
PA452	0.0838926	0.0325619	0.074661
Raw data
		ACTB	SARS-CoV-2	∆Ct	∆∆Ct	Relative Expression
DMSO	Experiment 1	15.0275	7.40631	-7.62116	0.0317245	0.97825
	Experiment 2	15.1266	7.31245	-7.81419	-0.161306	1.1183
	Experiment 3	14.9224	7.39912	-7.5233	0.129581	0.914097
HX531	Experiment 1	15.6455	12.9142	-2.73134	4.92155	0.0329964
	Experiment 2	14.6655	13.3108	-1.35466	6.29822	0.0127071
	Experiment 3	15.0391	12.761	-2.27808	5.37481	0.0241003
PA452	Experiment 1	13.5037	9.42616	-4.07757	3.57531	0.0838926
	Experiment 2	14.0373	11.3251	-2.71221	4.94067	0.0325619
	Experiment 3	15.1457	11.2363	-3.90938	3.7435	0.074661

## Sheet: Fig.4i
Figure 4i
Percentage of SARS-N+ cells in cTNT+ cells
	DMSO	HX531	PA452
Experiment 1	0.522	0.01	0.05
Experiment 2	0.489	0.048	0.042
Experiment 3	0.535111	0.03	0.039
Raw data
		cTNT+ cells	cTNT+SARS-N+ cells	SARS-N+ cells in CMs
DMSO	Experiment 1	1311	684	0.522
	Experiment 2	1179	577	0.489
	Experiment 3	1538	823	0.535111
HX531	Experiment 1	1466	15	0.01
	Experiment 2	1554	74	0.048
	Experiment 3	1689	50	0.03
PA452	Experiment 1	1327	67	0.05
	Experiment 2	1509	64	0.042
	Experiment 3	1809	70	0.039

## Sheet: Fig.4j
Figure 4j
Relative expression of SARS-CoV-2 subgenomic RNA
	Experiment 1	Experiment 2	Experiment 3
DMSO	0.798393	1.05238	1.19017
HX531	0.0311434	0.0417488	0.0417845
PA452	0.0275903	0.0297029	0.034694
Raw data
		ACTB	SARS-CoV-2	∆Ct	∆∆Ct	Relative Expression
DMSO	Experiment 1	13.2522	11.539	-1.71315	0.324829	0.798393
	Experiment 2	14.3168	12.2052	-2.11164	-0.0736604	1.05238
	Experiment 3	13.646	11.3568	-2.28914	-0.251168	1.19017
HX531	Experiment 1	14.0435	17.0105	2.96695	5.00493	0.0311434
	Experiment 2	14.3427	16.8868	2.54414	4.58212	0.0417488
	Experiment 3	14.3902	16.9331	2.54291	4.58089	0.0417845
PA452	Experiment 1	13.8469	16.9886	3.14172	5.1797	0.0275903
	Experiment 2	13.9382	16.9735	3.03527	5.07325	0.0297029
	Experiment 3	14.3295	17.1407	2.8112	4.84917	0.034694

## Sheet: Fig.4l
Figure 4l
Percentage of SARS-N+ cells in FOXJ1+ cells
	DMSO	HX531	PA452
Experiment 1	0.21067	0.00472813	0.0121655
Experiment 2	0.188967	0.00943396	0.0105263
Experiment 3	0.236131	0.0102041	0.0173913
Raw data
		FOXJ1+ cells	FOXJ1+SARS-N+ cells	SARS-N+ cells in FOXJ1+ cells
DMSO	Experiment 1	731	154	0.21067
	Experiment 2	852	161	0.188967
	Experiment 3	703	166	0.236131
HX531	Experiment 1	423	2	0.00472813
	Experiment 2	424	4	0.00943396
	Experiment 3	392	4	0.0102041
PA452	Experiment 1	411	5	0.0121655
	Experiment 2	380	4	0.0105263
	Experiment 3	460	8	0.0173913

[truncated: 3 more sheets: Fig.4m, Fig.4o, Fig.4q]
