# Supplementary material for: A multi-organoid platform identifies CIART as a key factor for SARS-CoV-2 infection
Source: Nat Cell Biol. 2023 Mar 13;25(3):381–9. doi: 10.1038/s41556-023-01095-y (PMC10014579; doi:10.1038/s41556-023-01095-y)
Supplement: Source Data Extended Data Fig. 2 and Table 2 — Statistical source data. [file 41556_2023_1095_MOESM8_ESM.xlsx]

## Sheet: Extended Data Fig.2a
Extended Data Figure 2a
Cell Survival Rate
	MOI	0	0.01	0.02	0.05	0.1	0.2	0.5	1	2	4
Cell Surviral Rate	Experiment 1	1.08943	1.05045	0.821138	0.739837	0.593496	0.495935	0.455285	0.203252	0.0650407	0.0406504
	Experiment 2	0.96748	0.853659	0.788618	0.691057	0.650407	0.585366	0.333333	0.268293	0.0731707	0.0406504
	Experiment 3	0.943089	0.926829	0.837398	0.666667	0.552846	0.463415	0.487805	0.308943	0.097561	0.0731707
Number of cTnT+ Cells
	MOI	0	0.01	0.02	0.05	0.1	0.2	0.5	1	2	4
cTnT+ Cell Number	Experiment 1	134	118	101	91	73	61	56	25	8	5
	Experiment 2	119	105	97	85	80	72	41	33	9	5
	Experiment 3	116	114	103	82	68	57	60	38	12	9

## Sheet: Extended Data Fig.2b
Extended Data Figure 2b
Normalized Expression of Genes Involved in IFN-I Signaling Pathway
	ALO_MOI0.01	ALO_MOI0.1	ALO_MOI1	AWO_MOI0.01	AWO_MOI0.1	AWO_MOI1	CM_MOI0.01	CM_MOI0.1	CM_MOI1
ADAR	-0.00345537	-0.0485681	-0.196565	1.55687	1.41386	1.4114	0.0370341	0.13236	0.337254
AIM2	0	0	0	2.76164	1.16245	0.510554	-0.00473844	-0.0210811	-0.0178087
AXL	0.0943712	1.72602	3.52698	1.76189	1.47437	1.33579	0.00341129	0.251415	0.704951
BATF2	-0.000213993	0.241532	0.0344405	5.47667	5.10639	5.08421	-0.00112619	0.202837	0.245423
BST2	0.00101511	0.0459279	0.0825913	5.47643	5.15491	5.33275	-0.0192879	0.172127	-0.00730739
C19orf66	-0.0034493	0.227771	0.146021	2.72023	2.58818	2.50797	-0.00772347	0.526036	0.241281
C1S	0.0181318	0.480219	1.88101	3.13099	3.20515	3.34537	0.0323387	0.280743	0.329479
CNP	-0.0142629	-0.0106156	-0.180662	1.9636	1.53446	1.55197	0.0176208	0.0452292	-0.160266
CSF1	0.246927	1.23234	1.72743	1.46164	1.15051	0.87567	0.0547046	0.831452	0.582822
DHX58	0.00551747	0.139746	0.307642	4.56555	4.01468	3.86422	0.0031603	-0.00159372	0.0765237
EIF2AK2	-0.012666	0.213245	0.110807	2.0439	2.10745	1.98252	0.0194199	0.0352887	0.261341
GBP2	0.0113126	0.206447	0.298189	2.81903	2.63081	2.62968	-0.0144255	0.1086	0.656111
HELZ2	0.0228836	0.974195	0.834303	2.45134	2.02198	2.1702	0.0135361	0.213113	0.142283
IFI16	-0.00280444	0.144734	0.687907	5.41677	5.44021	5.20774	0.0383289	0.470304	1.37601
IFIH1	0.00674914	0.32588	0.077739	4.47852	4.30227	3.82555	-0.00458832	0.118509	0.269895
IFIT2	-0.00022466	4.21184	3.53301	7.15633	6.92121	6.4477	0.00657887	0.333435	1.045
IFIT3	0.0290052	1.8983	1.07219	5.80389	5.57764	5.12159	0.00677144	0.271002	0.735596
IFITM1	-0.00745646	0.337628	0.365167	4.31875	3.9091	4.15882	0.00878803	0.854089	1.00404
IL15	0.0194757	-0.121395	0.760283	1.84565	1.93988	1.54154	0.000326967	0.000120967	0.539678
IRF1	0.0760016	0.802345	0.867097	2.66099	2.41363	2.13524	0.0427786	0.847394	0.997577
IRF2	0.000472245	-0.0238133	-0.08024	1.35077	0.914738	1.01843	0.00901401	0.432557	0.766321
IRF7	0.0169462	0.442687	1.83514	1.11624	0.839013	0.870541	0.00316956	0.162583	0.150271
IRF9	0.00362798	0.203655	0.180876	0.0303218	0.266293	0.0731114	-0.0126656	0.0544292	0.0486635
MX1	0.00220902	1.905	1.26602	3.73126	3.5977	3.59384	-0.0120235	0.177615	0.185596
MYD88	0.00888911	0.136479	0.222567	2.20307	1.97206	1.86617	0.0545922	0.231974	0.494234
NCOA7	0.0158834	0.319025	-0.220463	1.88309	1.8955	1.48951	0.044452	0.227947	0.637015
NLRC5	0.0110268	1.31418	2.08661	4.59786	4.39308	4.21104	-0.00278283	0.368242	0.357825
NMI	-0.00475494	0.057614	-0.21706	3.93903	3.96216	3.7034	-0.00903887	0.168386	0.751515
OAS1	0.0369888	0.637648	0.652344	4.10421	3.88252	3.89678	-0.00202473	0.147462	0.11551
OAS2	0.00341621	0.90281	1.92555	6.14353	6.09046	6.0515	0.00107611	0.105021	0.287585
OAS3	0.0195787	0.27143	-0.221861	3.30037	3.06755	3.14257	-0.00918062	0.115051	0.0401526
OGFRL1	0.00777638	0.25243	0.80969	1.75859	1.55161	1.5011	0.000957488	0.328913	0.235423
PARP12	-0.00948602	-0.0626652	-0.118232	2.75182	2.75977	2.52629	0.0169849	0.0394606	-0.0498972
PARP9	0.0216309	0.72647	0.417462	2.16772	2.18198	2.07827	0.035896	0.476504	0.884234
PLSCR1	0.0546811	0.0798044	-0.255052	2.04138	2.03839	1.88593	0.0188918	0.00732548	0.303792
RTP4	-0.00451959	0.1602	0.100359	5.05286	4.81297	4.63336	-0.00110161	-0.0068439	-0.0195764
SAMD9	-0.00356085	0.518314	1.40968	5.22039	5.23097	4.72295	0.00318488	0.0629675	0.366203
SAMD9L	-0.00291266	0.023206	-0.110835	6.28675	6.29025	5.69216	0.00132387	0.217179	0.549788
SAMHD1	-0.00188169	0.0120007	-0.208284	3.93977	3.86326	3.71208	-0.0314372	-0.207472	-0.0485915
SP100	0.0221771	0.4977	0.802066	2.38811	2.39632	2.32786	0.0176643	0.380107	1.49401
SP110	-0.00292992	0.443228	0.614358	3.1207	3.03216	2.94944	-0.0266903	0.0970554	0.270545
STAT2	0.0344334	0.584509	0.416711	2.29631	2.19715	2.06783	-0.00651641	0.0765227	0.0617461
TAP1	0.0844908	0.688534	0.626492	3.44696	3.08938	2.82022	0.0117476	0.222936	0.286457
TDRD7	0.0213271	0.318447	0.202224	2.42635	2.39332	2.14544	-0.00747913	-0.0977674	-0.0351821
TMEM140	0.02404	0.7276	3.06753	3.74763	3.57253	3.71927	-1.68108e-05	0.0316194	0.00351092
TRIM21	0.0102276	0.331437	0.149051	1.82824	1.6229	1.76223	-0.00780006	0.137259	0.308483
TRIM5	0.0481672	0.0914672	0.0925227	2.09831	1.98694	1.87946	-0.0203675	-0.120213	0.0508539
TRIM56	4.77494e-05	-0.0704213	-0.119093	1.1002	0.787224	0.887177	-0.00478535	0.0327277	-0.128703
USP18	-0.00804345	0.525839	0.258473	4.62769	4.40499	4.27313	-0.00573245	0.140288	0.0462934
XAF1	0	0.189157	0.153309	6.90895	7.02567	6.74499	-0.000465245	0.0131021	0.0614929
ZBP1	0	0.0334534	0.185066	6.79064	5.86977	5.64688	-9.45373e-06	-0.00604181	0.00180699
