# Supplementary material for: A multi-organoid platform identifies CIART as a key factor for SARS-CoV-2 infection
Source: Nat Cell Biol. 2023 Mar 13;25(3):381–9. doi: 10.1038/s41556-023-01095-y (PMC10014579; doi:10.1038/s41556-023-01095-y)
Supplement: Source Data Extended Data Fig. 5 and Table 5 — Statistical source data. [file 41556_2023_1095_MOESM10_ESM.xlsx]

## Sheet: Extended Data Fig.5a
Extended Data Figure 5a
Relative expression of SARS-COV-2 subgenomic RNA
Clones		Experiment 1	Experiment 2	Experiment 3
WT	#1	1.16427	1.19157	0.96486
	#2	0.85433	0.969131	0.902309
CIART-/-	#1	0.0766316	0.0688003	0.0815222
	#2	0.0141105	0.0194845	0.0271357
Raw data
		ACTB	SARS-CoV-2	ΔCt	ΔΔCt	Relative Expression
WT_#1	Experiment 1	14.2374	12.525	-1.71243	-0.219426	1.16427
	Experiment 2	14.7484	13.0026	-1.74587	-0.252859	1.19157
	Experiment 3	14.2296	12.7882	-1.4414	0.0516078	0.96486
WT_#2	Experiment 1	14.4997	13.2338	-1.26587	0.227135	0.85433
	Experiment 2	15.5934	14.1456	-1.44777	0.0452362	0.969131
	Experiment 3	14.7747	13.43	-1.3447	0.148307	0.902309
CIART-/-_#1	Experiment 1	16.3494	18.5623	2.21291	3.70592	0.0766316
	Experiment 2	16.8134	19.1819	2.36843	3.86144	0.0688003
	Experiment 3	16.2754	18.399	2.12366	3.61666	0.0815222
CIART-/-_#2	Experiment 1	17.1049	21.759	4.65408	6.14709	0.0141105
	Experiment 2	17.3358	21.5243	4.18852	5.68153	0.0194845
	Experiment 3	17.0976	20.8083	3.71065	5.20366	0.0271357

## Sheet: Extended Data Fig.5c
Extended Data Figure 5c
Percentage of SARS-N+ cells in cTnT+ cells
Clones		Experiment 1	Experiment 2	Experiment 3
WT	#1	0.545455	0.486143	0.516164
	#2	0.593602	0.514806	0.546125
CIART-/-	#1	0.0457627	0.0769231	0.0891892
	#2	0.0439306	0.0540936	0.140351
Raw data
		cTnT+ cells	cTnT+SARS-N+ cells	SARS-N+ cells in cTnT+ cells
WT_#1	Experiment 1	825	450	0.545455
	Experiment 2	866	421	0.486143
	Experiment 3	928	479	0.516164
WT_#2	Experiment 1	844	501	0.593602
	Experiment 2	878	452	0.514806
	Experiment 3	813	444	0.546125
CIART-/-_#1	Experiment 1	590	27	0.0457627
	Experiment 2	559	43	0.0769231
	Experiment 3	370	33	0.0891892
CIART-/-_#2	Experiment 1	865	38	0.0439306
	Experiment 2	684	37	0.0540936
	Experiment 3	285	40	0.140351

## Sheet: Extended Data Fig.5d
Extended Data Figure 5d
Relative expression of SARS-COV-2 subgenomic RNA
Clones		Experiment 1	Experiment 2	Experiment 3
WT	#1	1.15095	1.03545	0.963064
	#2	0.963059	1.0746	0.841897
CIART-/-	#1	0.0170823	0.0208172	0.0278626
	#2	0.0715528	0.0814967	0.0667664
Raw data
		ACTB	SARS-CoV-2	ΔCt	ΔΔCt	Relative Expression
WT_#1	Experiment 1	14.6361	12.8821	-1.75391	-0.202829	1.15095
	Experiment 2	15.5851	13.9838	-1.60134	-0.0502625	1.03545
	Experiment 3	14.7439	13.2471	-1.49678	0.0542967	0.963064
WT_#2	Experiment 1	14.1747	12.6779	-1.49677	0.0543045	0.963059
	Experiment 2	14.7573	13.1024	-1.65487	-0.103794	1.0746
	Experiment 3	14.2187	12.9159	-1.30279	0.248285	0.841897
CIART-/-_#1	Experiment 1	17.1126	21.4329	4.32028	5.87136	0.0170823
	Experiment 2	17.4595	21.4945	4.035	5.58608	0.0208172
	Experiment 3	17.1068	20.7212	3.61445	5.16553	0.0278626
CIART-/-_#2	Experiment 1	16.2983	18.5521	2.25377	3.80485	0.0715528
	Experiment 2	16.7886	18.8547	2.06604	3.61711	0.0814967
	Experiment 3	16.1878	18.5414	2.35366	3.90473	0.0667664

## Sheet: Extended Data Fig.5f
Extended Data Figure 5f
Percentage of SARS-N+ cells in FOXJ1+ cells
Clones		Experiment 1	Experiment 2	Experiment 3
WT	#1	0.272941	0.345972	0.378788
	#2	0.269634	0.428571	0.303398
CIART-/-	#1	0.0295858	0.011236	0.0334572
	#2	0.0406977	0.021875	0.0373444
Raw data
		FOXJ1+ cells	FOXJ1+SARS-N+ cells	SARS-N+ cells in FOXJ1+ cells
WT_#1	Experiment 1	425	116	0.272941
	Experiment 2	211	73	0.345972
	Experiment 3	198	75	0.378788
WT_#2	Experiment 1	382	103	0.269634
	Experiment 2	154	66	0.428571
	Experiment 3	412	125	0.303398
CIART-/-_#1	Experiment 1	169	5	0.0295858
	Experiment 2	89	1	0.011236
	Experiment 3	269	9	0.0334572
CIART-/-_#2	Experiment 1	172	7	0.0406977
	Experiment 2	320	7	0.021875
	Experiment 3	241	9	0.0373444

## Sheet: Extended Data Fig.5g
Extended Data Figure 5g
Relative expression of SARS-COV-2 subgenomic RNA
Clones		Experiment 1	Experiment 2	Experiment 3
WT	#1	1.04283	0.999049	0.684604
	#2	1.55451	1.16745	0.772554
CIART-/-	#1	0.0740152	0.0767313	0.0831932
	#2	0.023832	0.0238215	0.0250438
Raw data
		ACTB	SARS-CoV-2	ΔCt	ΔΔCt	Relative Expression
WT_#1	Experiment 1	14.09	12.775	-1.31504	-0.0605009	1.04283
	Experiment 2	14.5404	13.2873	-1.25317	0.00137277	0.999049
	Experiment 3	13.651	12.9432	-0.707883	0.546658	0.684604
WT_#2	Experiment 1	14.6155	12.7245	-1.891	-0.63646	1.55451
	Experiment 2	15.3575	13.8796	-1.4779	-0.223362	1.16745
	Experiment 3	14.5999	13.7176	-0.882249	0.372293	0.772554
CIART-/-_#1	Experiment 1	16.364	18.8655	2.50149	3.75603	0.0740152
	Experiment 2	16.5044	18.9539	2.4495	3.70404	0.0767313
	Experiment 3	16.2214	18.5543	2.33285	3.58739	0.0831932
CIART-/-_#2	Experiment 1	17.0533	21.1897	4.13641	5.39095	0.023832
	Experiment 2	17.5057	21.6428	4.13705	5.39159	0.0238215
	Experiment 3	17.2116	21.2765	4.06486	5.31941	0.0250438

## Sheet: Extended Data Fig.5i
Extended Data Figure 5i
Percentage of SARS-N+ cells in SP-B+ cells
Clones		Experiment 1	Experiment 2	Experiment 3
WT	#1	0.889126	0.781284	0.865643
	#2	0.798528	0.774227	0.660926
CIART-/-	#1	0.0348178	0.037797	0.0120846
	#2	0.0108374	0.0536193	0.0178759
Raw data
		SP-B+ cells	SP-B+SARS-N+ cells	SARS-N+ cells in SP-B+ cells
WT_#1	Experiment 1	938	834	0.889126
	Experiment 2	919	718	0.781284
	Experiment 3	1042	902	0.865643
WT_#2	Experiment 1	1087	868	0.798528
	Experiment 2	970	751	0.774227
	Experiment 3	929	614	0.660926
CIART-/-_#1	Experiment 1	1235	43	0.0348178
	Experiment 2	926	35	0.037797
	Experiment 3	993	12	0.0120846
CIART-/-_#2	Experiment 1	1015	11	0.0108374
	Experiment 2	373	20	0.0536193
	Experiment 3	951	17	0.0178759

## Sheet: Extended Data Fig.5k
Extended Data Figure 5k
Percentage of SARS-N+ cells in SP-C+ cells
Clones		Experiment 1	Experiment 2	Experiment 3
WT	#1	0.792363	0.587486	0.674653
	#2	0.71875	0.73794	0.826211
CIART-/-	#1	0.020336	0.013809	0.0187192
	#2	0.0707395	0.0289017	0.0328103
Raw data
		SP-C+ cells	SP-C+SARS-N+ cells	SARS-N+ cells in SP-C+ cells
WT_#1	Experiment 1	838	664	0.792363
	Experiment 2	863	507	0.587486
	Experiment 3	793	535	0.674653
WT_#2	Experiment 1	832	598	0.71875
	Experiment 2	767	566	0.73794
	Experiment 3	702	580	0.826211
CIART-/-_#1	Experiment 1	1131	23	0.020336
	Experiment 2	869	12	0.013809
	Experiment 3	1015	19	0.0187192
CIART-/-_#2	Experiment 1	311	22	0.0707395
	Experiment 2	519	15	0.0289017
	Experiment 3	701	23	0.0328103

## Sheet: Extended Data Fig.5l
Extended Data Figure 5l
Relative Luciferase Activity
		Relative Luciferase Activity
WT_#1	Experiment 1	0.525656
	Experiment 2	1.00395
	Experiment 3	1.01527
WT_#2	Experiment 1	0.593616
	Experiment 2	1.7618
	Experiment 3	1.09971
CIART-/-_#1	Experiment 1	0.853612
	Experiment 2	1.1826
	Experiment 3	1.12545
CIART-/-_#2	Experiment 1	1.08993
	Experiment 2	1.27836
	Experiment 3	1.17127
Raw Data
		Luciferase Activity
WT_#1	Experiment 1	1021
	Experiment 2	1950
	Experiment 3	1972
WT_#2	Experiment 1	1153
	Experiment 2	3422
	Experiment 3	2136
CIART-/-_#1	Experiment 1	1658
	Experiment 2	2297
	Experiment 3	2186
CIART-/-_#2	Experiment 1	2117
	Experiment 2	2483
	Experiment 3	2275

## Sheet: Extended Data Fig.5m
Extended Data Figure 5m
Relative Luciferase Activity
		Relative Luciferase Activity
WT_#1	Experiment 1	1.01872
	Experiment 2	0.862647
	Experiment 3	1.02199
WT_#2	Experiment 1	0.790814
	Experiment 2	1.62016
	Experiment 3	0.685677
CIART-/-_#1	Experiment 1	0.730736
	Experiment 2	0.272965
	Experiment 3	0.521768
CIART-/-_#2	Experiment 1	0.91293
	Experiment 2	1.00958
	Experiment 3	0.945581
Raw Data
		Luciferase Activity
WT_#1	Experiment 1	1560
	Experiment 2	1321
	Experiment 3	1565
WT_#2	Experiment 1	1211
	Experiment 2	2481
	Experiment 3	1050
CIART-/-_#1	Experiment 1	1119
	Experiment 2	418
	Experiment 3	799
CIART-/-_#2	Experiment 1	1398
	Experiment 2	1546
	Experiment 3	1448

## Sheet: Extended Data Fig.5n
Extended Data Figure 5n
Relative expression of FLUAM-1
	Experiment 1	Experiment 2	Experiment 3
ALOs-Mock	1.0576	1.14164	0.828226
ALOs-Influenza	1010.47	1012.31	1061.38
AWOs-Mock	0.852892	1.29199	0.907499
AWOs-Influenza	5125.66	7524.87	7077.95
CMs-Mock	0.743478	1.26925	1.0597
CMs-Influenza	5939.01	7994.5	6485.17
Raw data
		ACTB	FLUAM-1	ΔCt	ΔΔCt	Relative Expression
ALOs-Mock	Experiment 1	13.0102	23.8395	10.8293	-0.0807966	1.0576
	Experiment 2	13.4668	24.1857	10.719	-0.191106	1.14164
	Experiment 3	12.9912	24.1732	11.182	0.271903	0.828226
ALOs-Influenza	Experiment 1	13.8638	14.793	0.929259	-9.98081	1010.47
	Experiment 2	14.0503	14.977	0.926632	-9.98344	1012.31
	Experiment 3	13.8784	14.7368	0.858341	-10.0517	1061.38
AWOs-Mock	Experiment 1	14.0668	25.4531	11.3863	0.229565	0.852892
	Experiment 2	14.0828	24.87	10.7872	-0.369596	1.29199
	Experiment 3	13.896	25.1928	11.2968	0.140031	0.907499
AWOs-Influenza	Experiment 1	16.9579	15.7912	-1.16676	-12.3235	5125.66
	Experiment 2	17.7839	16.0632	-1.72068	-12.8775	7524.87
	Experiment 3	17.8656	16.2333	-1.63235	-12.7891	7077.95
CMs-Mock	Experiment 1	13.4706	25.4698	11.9993	0.427637	0.743478
	Experiment 2	14.4133	25.6409	11.2276	-0.343975	1.26925
	Experiment 3	14.0276	25.5155	11.488	-0.0836622	1.0597
CMs-Influenza	Experiment 1	16.4647	15.5003	-0.964392	-12.536	5939.01
	Experiment 2	17.0965	15.7033	-1.39318	-12.9648	7994.5
	Experiment 3	17.3804	16.2891	-1.09132	-12.6629	6485.17

[truncated: 1 more sheets: Extended Data Fig.5o]
