# Supplementary material for: A multi-organoid platform identifies CIART as a key factor for SARS-CoV-2 infection
Source: Nat Cell Biol. 2023 Mar 13;25(3):381–9. doi: 10.1038/s41556-023-01095-y (PMC10014579; doi:10.1038/s41556-023-01095-y)
Supplement: Source Data Extended Data Fig. 7 and Table 7 — Statistical source data. [file 41556_2023_1095_MOESM11_ESM.xlsx]

## Sheet: Extended Data Fig.7m
Extended Data Figure 7m
Normalized expression of RXR-pathway associated genes in infected AWOs
	AWO_WT_MOI0.1_1	AWO_WT_MOI0.1_2	AWO_WT_MOI0.1_3	AWO_CIART-/-_MOI0.1_1	AWO_CIART-/-_MOI0.1_2	AWO_CIART-/-_MOI0.1_3
ABCB1	4.58753	4.27158	4.54349	3.62083	3.5006	3.35843
ABCC3	7.63913	8.0641	7.8692	6.97355	7.46648	7.42427
ACSL5	7.197	6.95612	6.82245	6.40954	6.44884	6.29352
ACSS3	7.42416	7.38769	7.12702	7.13896	7.12656	7.07732
ALDH1A3	5.73134	5.35191	5.52589	4.5193	4.88491	4.75285
ALDH2	8.90204	8.8014	8.84799	8.24603	8.23047	8.15008
APOA1	11.5805	11.6286	11.535	6.43461	6.39327	6.41223
APOA2	8.76889	9.40224	9.34845	8.11513	8.54558	8.52697
APOC3	6.93704	6.88663	6.84674	4.00843	4.01828	4.06229
BAAT	8.68739	8.78593	8.74618	6.55333	6.52095	6.54784
CAT	8.13699	7.91355	8.13522	4.27738	4.24215	4.23515
CDX1	3.7	3.70519	3.9068	2.85764	2.86055	2.85877
CES1	-0.105104	-0.0151879	-0.105299	-0.154308	-0.154067	-0.154215
CYP51A1	6.72773	6.74784	6.67408	6.34395	6.21294	6.00843
FDFT1	12.2169	12.2992	12.4422	11.6063	11.6211	11.5207
GSTA1	5.86219	5.29154	5.13651	4.59264	4.54075	4.71158
GSTO1	10.4589	11.0232	10.6939	10.1561	10.2179	10.2362
GSTO2	6.24755	6.20856	6.36826	4.96793	5.23813	5.4468
GSTP1	15.6126	16.2749	16.0505	13.7689	13.9227	13.9587
LIPC	3.90358	3.9393	3.99138	3.68411	3.62036	3.50377
MGMT	7.9776	8.33085	8.09302	7.31231	7.30914	7.28343
NR0B2	4.4201	4.47799	4.79887	3.85137	3.77993	3.81562
NR1H3	7.45751	7.69506	7.60923	7.08138	7.21937	7.17943
NR1H4	3.80119	3.43191	3.65844	2.94239	3.02773	3.0654
NR1I2	1.20445	1.1158	1.24601	1.10691	1.0638	1.1905
PPARG	8.55839	8.60503	8.54347	6.77102	6.93884	6.76732
RARB	6.77014	6.44409	6.67205	5.3509	5.24919	5.16753
SULT1B1	4.05527	4.20096	3.89518	3.12066	3.07609	3.07383
SULT1E1	5.4595	5.38925	5.3099	3.66837	3.7752	3.671
UGT2A3	6.16615	6.36488	6.32833	5.066	5.05194	4.87436
UGT2B10	6.13095	6.02752	6.13862	4.3719	4.42098	4.52609
UGT2B11	7.48585	7.83414	7.69603	6.37995	6.53477	6.81326
UGT2B15	7.96227	8.04106	8.35183	5.95514	6.18616	6.30752
UGT2B17	3.77972	3.56312	3.52576	3.00491	3.00859	3.00634
UGT2B4	7.90481	8.28031	8.33294	6.0328	5.85172	5.8226

## Sheet: Extended Data Fig.7n
Extended Data Figure 7n
Normalized expression of RXR-pathway associated genes in infected ALOs
	ALO_WT_MOI0.1_1	ALO_WT_MOI0.1_2	ALO_WT_MOI0.1_3	ALO_CIART-/-_MOI0.1_1	ALO_CIART-/-_MOI0.1_2	ALO_CIART-/-_MOI0.1_3
ABCB1	6.88568	6.67118	6.89585	4.22251	4.22267	4.19209
ABCC2	8.85268	8.8542	8.84519	7.27658	7.43703	7.33744
ABCC3	8.36632	8.22686	8.4758	4.31737	4.36453	4.23877
ACSL5	7.77014	7.99435	8.22495	6.35062	6.61606	6.74371
ACSS1	4.88826	4.79673	4.88661	3.88196	3.66815	3.72412
ACSS3	8.77425	8.86026	8.87656	7.53889	7.70202	7.61378
ALDH1A1	11.4043	11.3658	11.2744	6.78996	6.67894	6.89014
ALDH1A2	6.66475	6.61389	6.75962	4.17325	4.51808	4.64855
ALDH1L1	5.24429	5.15882	5.41124	4.25864	4.52433	4.2353
ALDH3B1	4.25593	4.39569	4.55883	3.31819	3.26672	3.21977
APOA1	8.82854	8.73974	8.934	5.7098	5.64278	5.33564
APOA2	11.2733	11.2335	10.9566	5.34161	5.08766	5.45416
BAAT	6.61507	6.5261	6.42431	4.67355	4.77841	4.83165
CAT	9.22968	9.43849	9.37806	4.52892	4.43933	4.46035
CDX1	7.05392	7.19415	6.96443	4.20527	4.20544	4.07221
CES1	4.72378	4.78956	4.64519	4.10284	4.10296	4.37475
CYP2C9	5.22264	4.98766	5.52068	3.49877	3.44257	3.50877
CYP2C19	5.2698	5.32754	5.61211	3.44236	3.44246	3.45209
CYP3A5	6.10262	6.07902	5.97818	4.49415	4.22277	4.05491
FABP6	5.01911	4.37653	4.91069	3.66262	3.51339	3.72065
GPD1	5.02184	4.89048	4.90405	3.72176	3.85881	3.68361
GSTA1	8.37542	8.13553	8.25449	6.01284	5.93982	5.90878
GSTA2	7.92902	7.78303	7.85453	6.74113	6.875	7.25489
GSTM3	10.2744	10.4806	10.3822	9.25202	9.33503	9.53657
GSTO1	10.117	10.2116	10.1874	9.44125	9.5305	9.6749
GSTO2	6.58765	6.50347	6.6014	5.29382	5.08722	5.29151
HMGCS2	8.10297	8.36148	8.41776	4.20358	4.20376	4.22264
LIPC	2.35116	2.15706	2.24054	1.95494	1.904	1.90611
NR0B2	5.39075	5.12323	5.07991	3.49877	3.44236	3.45186
NR1H3	7.72548	7.89876	7.90682	6.84349	7.01957	7.12428
NR1H4	4.91279	4.4899	4.79878	3.30438	3.30446	3.31284
NR1I2	4.09425	4.11391	4.20336	3.01349	3.06825	3.01941
PPARG	9.34872	9.28996	9.42384	6.10911	6.32078	6.18899
PPARGC1A	5.53189	5.33587	5.09882	4.65717	4.62882	4.70212
RARB	6.32236	6.3857	6.36584	5.23422	5.25828	5.18071
SULT1A1	6.17892	6.73527	6.58356	5.6844	5.52478	5.63014
SULT1B1	7.02169	6.75539	6.85373	4.16012	4.06101	4.17703
SULT1C2	7.99445	8.14181	8.29274	5.45348	5.88834	5.77623
SULT1E1	4.88007	4.84811	4.76132	3.41085	3.35539	3.41974
SULT2A1	5.41814	5.41394	5.61611	3.63639	3.57987	3.59103
UGT2A3	3.90087	3.60512	3.78172	2.85481	2.85486	2.85994
UGT2B4	5.15128	5.14116	4.97892	3.8372	3.83732	3.80166
UGT2B7	5.18917	4.85636	5.29533	4.196	4.0773	4.1318
UGT2B10	2.88942	2.82233	3.00431	2.43837	2.67469	2.543
UGT2B15	5.03352	4.94136	4.87063	3.43836	3.43846	3.44813
UGT2B17	4.32071	3.80188	4.12242	3.13132	3.18399	3.13816
UGT8	9.2885	9.07648	9.22113	7.89713	8.07841	8.06894

## Sheet: Extended Data Fig.7o
Extended Data Figure 7o
Normalized expression of RXR-pathway associated genes in infected CMs
	CM_WT_MOI0.1_1	CM_WT_MOI0.1_2	CM_WT_MOI0.1_3	CM_CIART-/-_MOI0.1_1	CM_CIART-/-_MOI0.1_2	CM_CIART-/-_MOI0.1_3
ABCB4	3.91641	3.87113	3.71932	2.47166	2.70854	2.91865
ACACB	7.88422	8.03078	8.02213	5.45114	5.65685	5.87758
ACSL4	8.55431	8.40252	8.63981	7.54335	7.50117	7.29182
ACSS2	8.77167	9.13111	8.87773	7.52317	7.62026	7.6662
ALAS1	7.95152	8.03319	7.9504	7.49306	7.71641	7.51566
ALDH1B1	8.33124	8.3975	8.48175	7.40677	7.20927	7.16095
ALDH3A2	9.26809	9.30309	9.19219	7.10004	7.34421	7.21715
ALDH4A1	5.92264	6.26945	5.94698	5.01592	5.03114	5.33832
CAT	5.78384	6.22915	6.19993	2.94047	2.92414	2.92272
CD36	3.48638	3.63938	2.91729	2.67955	3.02218	2.91037
CES1	1.41914	1.518	1.77221	0.927436	0.924723	0.924488
FABP3	10.3357	10.9101	10.4169	7.25265	6.73083	6.9282
FDFT1	9.46477	9.89792	9.61851	8.77749	9.01319	8.94785
GOT2	9.18455	9.45922	9.08686	7.90105	8.21469	8.37091
GSTM4	7.2727	7.62964	7.24285	6.00442	5.93577	6.11648
HMGCS1	10.5142	10.7881	10.7491	9.0957	8.91288	8.82636
LPL	5.62784	5.88772	5.85518	3.31963	3.19702	3.19563
NR1I2	-2.33774	-2.33772	-2.33771	-2.33759	-2.33779	-2.3378
PPARGC1A	8.78674	8.90707	9.0815	5.53	5.34717	4.83998
PPARGC1B	6.02683	5.89523	5.81358	4.84345	4.8207	4.98114
RARB	7.06301	7.34256	7.19999	6.25242	6.38695	6.39976
RXRG	3.92726	4.12612	3.70482	3.45344	3.52745	3.12344
SCD	10.2674	10.4289	10.2864	10.1472	9.59369	9.59484
SULT1E1	7.65123	7.69636	7.59896	5.29206	5.86099	5.79082
UGT2A3	0.702836	0.277345	0.820029	0.278731	0.433432	0.276484
VLDLR	9.77061	9.76405	9.89232	9.05098	8.5635	8.56842

## Sheet: Extended Data Fig.7p
Extended Data Figure 7p
Relative expression of RXR signaling pathway genes in AWOs
		ACOX1	ACSL1	ACSL3	ACSL4	CPT1B	CRAT	FABP3	HMGCS1	SLC27A4	SLC27A6
sgControl	Experiment 1	1.18476	0.511206	1.0273	1.08177	1.3523	1.89279	0.649485	1.01511	1.2108	1.21048
	Experiment 2	0.968794	1.15565	0.756054	1.29551	0.467148	0.389568	0.863425	0.508529	0.557035	0.954209
	Experiment 3	0.871244	1.69269	1.28751	0.713546	1.58297	1.35617	1.78323	1.93719	1.48267	0.865763
sgNR4A1-#1	Experiment 1	1.10875	1.14446	0.666075	1.07491	1.21237	1.34988	1.58569	0.592693	0.620483	0.509305
	Experiment 2	0.510656	1.13878	0.415504	0.991128	0.756874	0.681826	1.09022	0.620045	0.649403	0.416032
	Experiment 3	0.985387	0.779998	0.221664	1.51608	0.667621	0.571897	0.770116	0.68335	0.487921	0.232855
sgNR4A1-#2	Experiment 1	0.712391	0.56388	0.490743	1.14444	0.642649	0.819947	1.51789	0.597175	0.861703	0.336866
	Experiment 2	0.717196	0.706843	0.335442	1.07748	0.576223	0.595245	1.04109	0.496017	0.445213	0.334232
	Experiment 3	0.875589	0.554772	0.376931	1.52393	0.951146	0.801249	1.04394	0.626846	0.604238	0.407095
Raw data
		ACTB	ACOX1	ACSL1	ACSL3	ACSL4	CPT1B	CRAT	FABP3	HMGCS1	SLC27A4	SLC27A6
sgControl	Experiment 1	17.9134	23.1069	24.3428	27.9636	32.0155	20.9234	23.158	27.1049	24.0316	16.5107	17.2713
	Experiment 2	17.4712	22.955	22.7238	27.9636	31.3132	22.0146	24.9963	26.2518	24.5866	17.1886	17.1723
	Experiment 3	18.6448	24.2817	23.3468	28.3692	33.3472	21.4275	24.3703	26.3791	23.8306	16.9498	18.4862
sgNR4A1-#1	Experiment 1	18.107	23.3962	23.3737	28.7822	32.2183	21.2745	23.8392	26.0107	25.0014	17.6687	18.7138
	Experiment 2	18.4802	24.8879	23.7541	29.8363	32.7086	22.3275	25.1978	26.9244	25.3096	17.9763	19.3789
	Experiment 3	17.67	23.1293	23.4898	29.9325	31.2851	21.6982	24.6412	26.6156	24.3591	17.5785	19.4059
sgNR4A1-#2	Experiment 1	18.563	24.4903	24.8509	29.6789	32.5838	22.6462	25.0145	26.5297	25.4465	17.6509	19.7662
	Experiment 2	17.9048	23.8224	23.8666	29.5696	32.0126	22.1454	24.8183	26.4154	25.0561	17.9454	19.1193
	Experiment 3	18.7654	24.3951	25.0768	30.262	32.3731	22.283	25.2501	27.2721	25.579	18.3654	19.6954
		ACOX1_∆Ct	ACSL1_∆Ct	ACSL3_∆Ct	ACSL4_∆Ct	CPT1B_∆Ct	CRAT_∆Ct	FABP3_∆Ct	HMGCS1_∆Ct	SLC27A4_∆Ct	SLC27A6_∆Ct
sgControl	Experiment 1	5.19349	6.42937	10.0501	14.1021	3.00995	5.24456	9.19142	6.11816	-1.40276	-0.642152
	Experiment 2	5.48382	5.25264	10.4924	13.842	4.54341	7.52513	8.78064	7.11539	-0.282639	-0.29895
	Experiment 3	5.63693	4.70202	9.72441	14.7024	2.78273	5.72553	7.73429	5.18583	-1.695	-0.158618
sgNR4A1-#1	Experiment 1	5.28915	5.26668	10.6752	14.1113	3.16754	5.73224	7.90367	6.89443	-0.438265	0.606824
	Experiment 2	6.40766	5.27386	11.3561	14.2283	3.84724	6.7176	8.44416	6.82935	-0.503986	0.898662
	Experiment 3	5.45932	5.8198	12.2625	13.6151	4.02826	6.97125	8.94564	6.68909	-0.0915207	1.73593
sgNR4A1-#2	Experiment 1	5.92734	6.28788	11.116	14.0208	4.08326	6.45147	7.96672	6.88356	-0.912063	1.20318
	Experiment 2	5.91764	5.96188	11.6649	14.1078	4.24066	6.91352	8.51069	7.15133	0.0406319	1.2145
	Experiment 3	5.62976	6.31138	11.4966	13.6077	3.51762	6.48475	8.50675	6.81361	-0.399989	0.929989
		ACOX1_∆∆Ct	ACSL1_∆∆Ct	ACSL3_∆∆Ct	ACSL4_∆∆Ct	CPT1B_∆∆Ct	CRAT_∆∆Ct	FABP3_∆∆Ct	HMGCS1_∆∆Ct	SLC27A4_∆∆Ct	SLC27A6_∆∆Ct
sgControl	Experiment 1	-0.244591	0.968024	-0.0388561	-0.113396	-0.435415	-0.920512	0.622633	-0.0216327	-0.275959	-0.275579
	Experiment 2	0.0457387	-0.208703	0.403438	-0.373525	1.09805	1.36005	0.211857	0.975598	0.844161	0.0676233
	Experiment 3	0.198852	-0.75932	-0.364582	0.486921	-0.662635	-0.43954	-0.83449	-0.953965	-0.568202	0.207956
sgNR4A1-#1	Experiment 1	-0.148933	-0.194667	0.586243	-0.104219	-0.277824	-0.432832	-0.66511	0.754642	0.688535	0.973398
	Experiment 2	0.969578	-0.187485	1.26706	0.0128568	0.401875	0.552525	-0.124623	0.689555	0.622814	1.26524
	Experiment 3	0.0212373	0.358457	2.17355	-0.60035	0.5829	0.806174	0.376853	0.549303	1.03528	2.1025
sgNR4A1-#2	Experiment 1	0.489259	0.826539	1.02696	-0.194646	0.637898	0.286397	-0.602064	0.743774	0.214738	1.56975
	Experiment 2	0.47956	0.500537	1.57587	-0.107666	0.795301	0.748445	-0.0580934	1.01154	1.16743	1.58108
	Experiment 3	0.191674	0.850034	1.40763	-0.607796	0.0722606	0.319677	-0.062032	0.673816	0.726812	1.29656

## Sheet: Extended Data Fig.7q
Extended Data Figure 7q
Relative expression of RXR signaling pathway genes in ALOs
		ACOX1	ACSL1	ACSL3	ACSL4	CPT1B	CRAT	FABP3	HMGCS1	SLC27A4	SLC27A6
sgControl	Experiment 1	1.20623	0.788026	0.895628	1.0865	2.02216	1.05899	1.62238	1.25639	1.7252	1.4745
	Experiment 2	1.10556	1.06662	1.50387	0.822742	1.99192	1.56807	1.17617	1.1364	0.953693	1.37136
	Experiment 3	0.749872	1.18974	0.742443	1.11868	0.248263	0.6022	0.524052	0.700399	0.607787	0.494545
sgNR4A1-#1	Experiment 1	0.354429	0.0720216	0.0490336	0.347189	0.450693	0.172305	0.540525	0.306187	0.089028	0.114662
	Experiment 2	0.346944	0.0572238	0.0283685	0.302635	0.260933	0.105929	0.582907	0.248877	0.149245	0.124338
	Experiment 3	0.312314	0.1602	0.126298	0.347094	0.299778	0.0730805	0.350163	0.331746	0.118657	0.0755945
sgNR4A1-#2	Experiment 1	0.373998	0.0700462	0.021466	0.214631	0.231148	0.0790172	0.567194	0.245417	0.0716462	0.0164532
	Experiment 2	0.380978	0.0738632	0.0463798	0.271994	0.180874	0.062263	0.419591	0.192871	0.0302184	0.0163541
	Experiment 3	0.409541	0.0797824	0.0602339	0.355691	0.232596	0.0649018	0.501756	0.251326	0.0597402	0.0364371
Raw data
		ACTB	ACOX1	ACSL1	ACSL3	ACSL4	CPT1B	CRAT	FABP3	HMGCS1	SLC27A4	SLC27A6
sgControl	Experiment 1	19.2417	24.2326	26.3337	29.3341	32.1703	22.016	24.7672	26.381	25.0266	16.5089	18.8737
	Experiment 2	19.6422	24.7588	26.2974	28.9869	32.972	22.4382	24.6014	27.2455	25.5719	17.7645	19.3788
	Experiment 3	18.5658	24.2424	25.0634	28.9288	31.4523	24.366	24.9056	27.3354	25.1937	17.3381	19.7739
sgNR4A1-#1	Experiment 1	18.2043	24.9621	28.748	32.4877	32.7788	23.1442	26.3494	26.9292	26.0259	19.7478	21.521
	Experiment 2	18.4036	25.1922	29.2791	33.4765	33.1763	24.132	27.2506	27.0196	26.5242	19.2018	21.6035
	Experiment 3	17.916	24.8563	27.3063	30.8344	32.4909	23.4442	27.2985	27.2673	25.622	19.0451	21.8338
sgNR4A1-#2	Experiment 1	18.2025	24.8828	28.7863	33.6776	33.4709	24.1058	27.4723	26.858	26.3433	20.0594	24.3202
	Experiment 2	17.6527	24.3063	28.16	32.0164	32.5794	23.9099	27.2664	26.7431	26.1412	20.7551	23.7792
	Experiment 3	18.2233	24.7726	28.6194	32.21	32.763	24.1176	27.7771	27.0557	26.3299	20.3424	23.194
		ACOX1_∆Ct	ACSL1_∆Ct	ACSL3_∆Ct	ACSL4_∆Ct	CPT1B_∆Ct	CRAT_∆Ct	FABP3_∆Ct	HMGCS1_∆Ct	SLC27A4_∆Ct	SLC27A6_∆Ct
sgControl	Experiment 1	4.99086	7.09195	10.0924	12.9286	2.77429	5.52544	7.13927	5.78486	-2.73284	-0.367991
	Experiment 2	5.11659	6.65522	9.34466	13.3298	2.79602	4.95914	7.60328	5.92968	-1.87767	-0.263371
	Experiment 3	5.67665	6.49762	10.363	12.8865	5.80024	6.33982	8.7696	6.6279	-1.22771	1.20806
sgNR4A1-#1	Experiment 1	6.7578	10.5437	14.2834	14.5745	4.93996	8.14509	8.72495	7.82166	1.54352	3.31677
	Experiment 2	6.78859	10.8755	15.0729	14.7727	5.72843	8.84696	8.61605	8.12064	0.798167	3.1999
	Experiment 3	6.9403	9.39031	12.9184	14.5749	5.52821	9.3825	9.35128	7.706	1.12905	3.91781
sgNR4A1-#2	Experiment 1	6.68027	10.5838	15.4751	15.2684	5.9033	9.26982	8.65547	8.14084	1.85689	6.11772
	Experiment 2	6.65359	10.5073	14.3637	14.9267	6.25712	9.61361	9.09033	8.48844	3.10235	6.12644
	Experiment 3	6.54929	10.396	13.9866	14.5396	5.89428	9.55373	8.83233	8.10652	2.11908	4.97068
		ACOX1_∆∆Ct	ACSL1_∆∆Ct	ACSL3_∆∆Ct	ACSL4_∆∆Ct	CPT1B_∆∆Ct	CRAT_∆∆Ct	FABP3_∆∆Ct	HMGCS1_∆∆Ct	SLC27A4_∆∆Ct	SLC27A6_∆∆Ct
sgControl	Experiment 1	-0.270507	0.343685	0.159028	-0.119689	-1.0159	-0.0826926	-0.698115	-0.329286	-0.786767	-0.560224
	Experiment 2	-0.144776	-0.0930441	-0.588676	0.281488	-0.994162	-0.648993	-0.234102	-0.184465	0.0684036	-0.455603
	Experiment 3	0.415283	-0.250641	0.429647	-0.161798	2.01006	0.731686	0.932217	0.51375	0.718363	1.01583
sgNR4A1-#1	Experiment 1	1.49643	3.79543	4.35009	1.52621	1.14978	2.53696	0.887567	1.70752	3.4896	3.12453
	Experiment 2	1.52722	4.12724	5.13957	1.72435	1.93825	3.23883	0.778663	2.0065	2.74424	3.00767
	Experiment 3	1.67893	2.64205	2.9851	1.5266	1.73803	3.77437	1.5139	1.59185	3.07513	3.72557
sgNR4A1-#2	Experiment 1	1.4189	3.83555	5.54181	2.22007	2.11311	3.66169	0.818087	2.02669	3.80297	5.92549
	Experiment 2	1.39222	3.759	4.43036	1.87835	2.46694	4.00548	1.25294	2.3743	5.04843	5.93421
	Experiment 3	1.28792	3.64779	4.05328	1.4913	2.1041	3.9456	0.994941	1.99237	4.06515	4.77845

## Sheet: Extended Data Fig.7r
Extended Data Figure 7r
Relative expression of RXR signaling pathway genes in CMs
		ACOX1	ACSL1	ACSL3	ACSL4	CPT1B	CRAT	FABP3	HMGCS1	SLC27A4	SLC27A6
sgControl	Experiment 1	1.20313	1.44498	0.91534	1.04163	0.94602	1.18213	0.842352	1.81904	0.832616	1.68492
	Experiment 2	0.885192	0.825901	0.753065	0.752553	1.07189	0.919975	1.26846	0.514004	1.16811	0.667462
	Experiment 3	0.938967	0.837934	1.45073	1.2757	0.986161	0.919512	0.935899	1.06952	1.02819	0.88919
sgNR4A1-#1	Experiment 1	0.280374	0.114313	0.0576046	0.18094	0.209542	0.074986	0.244119	0.0912972	0.0905173	0.0635743
	Experiment 2	0.235691	0.153858	0.0953596	0.198864	0.282869	0.161759	0.280589	0.131721	0.114203	0.0803277
	Experiment 3	0.115626	0.141121	0.0755262	0.0448623	0.186565	0.0722183	0.23749	0.103868	0.0854668	0.0392732
sgNR4A1-#2	Experiment 1	0.0563782	0.0637861	0.0234137	0.0652579	0.0732659	0.0275341	0.185018	0.0332601	0.0263345	0.0114993
	Experiment 2	0.0580618	0.0268396	0.00779194	0.025865	0.0585452	0.0170948	0.19197	0.0353875	0.026601	0.0100755
	Experiment 3	0.0875452	0.0484156	0.0232597	0.044155	0.109306	0.026285	0.357184	0.0521469	0.0465922	0.020721
Raw data
		ACTB	ACOX1	ACSL1	ACSL3	ACSL4	CPT1B	CRAT	FABP3	HMGCS1	SLC27A4	SLC27A6
sgControl	Experiment 1	20.7093	27.065	26.7343	29.5686	33.3971	24.0315	24.3912	21.2597	25.2896	18.1578	18.6335
	Experiment 2	19.8454	26.6439	26.6774	28.9862	33.0022	22.9873	23.8891	19.8052	26.249	16.8055	19.1056
	Experiment 3	20.0378	26.7511	26.8489	28.2326	32.4331	23.3	24.0822	20.4362	25.3843	17.1819	18.8841
sgNR4A1-#1	Experiment 1	18.4825	26.9396	28.1674	31.3318	33.6955	23.9792	26.143	20.8197	27.3792	19.1324	21.1348
	Experiment 2	19.0895	27.797	28.3459	31.2116	34.1663	24.1534	25.6409	21.2259	27.4574	19.404	21.4044
	Experiment 3	17.9328	27.6677	27.3138	30.3913	35.1577	23.5971	25.6476	20.3097	26.6434	18.6655	21.28
sgNR4A1-#2	Experiment 1	17.0542	27.8254	27.5808	31.2023	33.7385	24.067	26.1601	19.7913	27.4077	19.4853	22.1734
	Experiment 2	16.5257	27.2545	28.3012	32.2611	34.5451	23.8621	26.3193	19.2096	26.7897	18.9423	21.8356
	Experiment 3	17.5281	27.6644	28.4525	31.6857	34.7759	23.9637	26.701	19.3162	27.2328	19.136	21.7977
		ACOX1_∆Ct	ACSL1_∆Ct	ACSL3_∆Ct	ACSL4_∆Ct	CPT1B_∆Ct	CRAT_∆Ct	FABP3_∆Ct	HMGCS1_∆Ct	SLC27A4_∆Ct	SLC27A6_∆Ct
sgControl	Experiment 1	6.35572	6.02498	8.85926	12.6878	3.32215	3.68192	0.550394	4.58028	-2.5515	-2.07578
	Experiment 2	6.79845	6.832	9.14079	13.1568	3.14193	4.04365	-0.0401922	6.40361	-3.03995	-0.73986
	Experiment 3	6.71336	6.81113	8.19486	12.3953	3.2622	4.04437	0.398465	5.34649	-2.85588	-1.15367
sgNR4A1-#1	Experiment 1	8.45709	9.68497	12.8493	15.213	5.49678	7.66055	2.33724	8.89674	0.649887	2.65231
	Experiment 2	8.70754	9.25637	12.1221	15.0768	5.06389	6.5514	2.13636	8.3679	0.314552	2.31486
	Experiment 3	9.73497	9.38104	12.4585	17.225	5.66434	7.71481	2.37695	8.71064	0.732717	3.34721
sgNR4A1-#2	Experiment 1	10.7712	10.5267	14.1481	16.6843	7.01281	9.10595	2.73715	10.3535	2.43113	5.11921
	Experiment 2	10.7288	11.7755	15.7354	18.0195	7.3364	9.79362	2.68394	10.2641	2.4166	5.30989
	Experiment 3	10.1363	10.9244	14.1577	17.2479	6.43566	9.17293	1.78815	9.70473	1.60799	4.26966
		ACOX1_∆∆Ct	ACSL1_∆∆Ct	ACSL3_∆∆Ct	ACSL4_∆∆Ct	CPT1B_∆∆Ct	CRAT_∆∆Ct	FABP3_∆∆Ct	HMGCS1_∆∆Ct	SLC27A4_∆∆Ct	SLC27A6_∆∆Ct
sgControl	Experiment 1	-0.26679	-0.531051	0.127621	-0.058842	0.0800569	-0.241394	0.247505	-0.863179	0.264277	-0.752679
	Experiment 2	0.175937	0.275959	0.409154	0.410134	-0.100162	0.120334	-0.343081	0.960148	-0.224173	0.583243
	Experiment 3	0.090853	0.255092	-0.536774	-0.351292	0.0201047	0.12106	0.095576	-0.0969686	-0.040104	0.169436
sgNR4A1-#1	Experiment 1	1.83458	3.12893	4.11767	2.46642	2.25469	3.73723	2.03435	3.45329	3.46566	3.97541
	Experiment 2	2.08503	2.70033	3.39048	2.33015	1.8218	2.62809	1.83347	2.92444	3.13033	3.63796
	Experiment 3	3.11246	2.825	3.72688	4.47835	2.42225	3.79149	2.07406	3.26718	3.54849	4.67031
sgNR4A1-#2	Experiment 1	4.14872	3.97062	5.41651	3.9377	3.77071	5.18264	2.43426	4.91006	5.2469	6.44231
	Experiment 2	4.10627	5.21949	7.0038	5.27286	4.0943	5.8703	2.38105	4.82061	5.23238	6.633
	Experiment 3	3.51383	4.36838	5.42603	4.50128	3.19356	5.24962	1.48526	4.26127	4.42377	5.59276
