# Supplementary material for: A multi-organoid platform identifies CIART as a key factor for SARS-CoV-2 infection
Source: Nat Cell Biol. 2023 Mar 13;25(3):381–9. doi: 10.1038/s41556-023-01095-y (PMC10014579; doi:10.1038/s41556-023-01095-y)
Supplement: Source Data Extended Data Fig. 8 and Table 8 — Statistical source data. [file 41556_2023_1095_MOESM12_ESM.xlsx]

## Sheet: Extended Data Fig.8a
Extended Data Figure 8a
FPKM Value of Genes Involved in Fatty Acid Synthesis
	WT_1	WT_2	WT_3	CIART-/-_1	CIART-/-_2	CIART-/-_3
ACLY	11.7184	11.6178	11.7547	11.4521	11.5898	11.5437
ACOT1	4.53736	4.59187	4.53176	4.57725	4.50469	4.41262
ACSL4	9.53411	9.17905	9.44531	9.39371	9.38579	9.32768
CBR4	8.42259	8.18492	8.28464	8.24139	8.13904	8.28807
DLAT	9.45536	9.5495	9.43514	9.09051	9.09424	8.98933
FASN	12.3401	12.272	12.1832	11.9513	12.2958	12.0894
MCAT	6.77515	7.16967	7.36552	6.98776	7.0033	6.81193

## Sheet: Extended Data Fig.8d
Extended Data Figure 8d
FPKM Value of Genes Involved in Fatty Acid Synthesis
	AWO+DMSO_1	AWO+DMSO_2	AWO+DMSO_3	AWO+HX531_1	AWO+HX531_2	AWO+HX531_3
ACLY	14.2369	14.1956	14.2078	14.1116	14.1359	14.1345
ACOT1	5.86183	5.91423	5.75739	5.86807	5.72241	5.66911
ACSL4	12.8245	12.794	12.7983	12.688	12.6948	12.7028
CBR4	10.4296	10.4335	10.3507	10.2145	10.2418	10.1651
DLAT	12.0669	11.9766	12.0444	11.813	11.8369	11.8301
FASN	15.0139	14.9816	15.0192	14.2609	14.1832	14.2318
MCAT	9.51725	9.56102	9.46927	9.43463	9.38765	9.30614

## Sheet: Extended Data Fig.8e
Extended Data Figure 8e
	WT_1	WT_2	WT_3	CIART-/-_1	CIART-/-_2	CIART-/-_3	WT+HX531_1	WT+HX531_2	WT+HX531_3
Alanine	167.299	484.874	99.2851	76.6367	85.0414	83.2039	97.065	116.012	117.332
Phosphoric acid, methyl ester	148.191	157.637	148.166	99.8585	99.6154	97.9013	122.946	119.997	118.084
Valine	144.744	146.659	162.258	80.3585	85.3271	78.8502	134.472	71.4762	134.989
Benzoic Acid	130.545	163.233	127.24	111.114	116.683	115.997	120.812	117.727	101.08
Leucine	81.9501	87.4696	101.13	47.472	45.3465	60.1804	64.4839	64.3651	58.2842
Isoleucine	104.854	84.3324	86.6934	58.8095	56.5352	58.9243	58.3946	70.2077	52.8077
Proline	143.428	199.679	129.37	138.841	87.1756	167.435	118.502	110.233	96.2536
Succinic acid	30.7596	41.3411	8.66794	7.1739	7.94437	5.88625	5.88544	6.03353	5.86449
Fumaric acid	66.466	68.8864	62.0271	59.4833	49.9378	48.0003	44.6637	52.1476	42.8857
Uracil	30.1091	24.6912	23.6468	5.407	7.93809	7.30262	18.5802	23.3827	15.2928
Threonine	923.491	1346.03	403.211	3.18354	1.23909	0.861571	30.3649	296.423	71.4365
Adipic acid	43.8154	34.9848	28.9269	20.6575	22.3498	14.0928	30.2179	25.0031	15.6404
Aspartate	329.437	505.284	213.914	7.05469	6.32015	7.51311	14.0631	13.8674	12.8731
Cysteine	146.614	213.964	79.0949	8.80044	9.02995	8.57352	6.10543	5.49755	41.9388
Glutamic acid	1203.61	863.648	1134.02	1.59435	0.924841	0.940613	43.4158	10.0659	3.31923
Phenylalanine	134.195	35.5323	49.4444	0.358417	0.243796	0.295427	1.04499	0.678171	0.805186
beta-glycerolphosphate	5.55729	5.67578	7.11586	3.66535	3.64578	3.18421	3.63723	3.66492	3.50948
Putrescine	276.24	329.369	283.217	99.6789	87.1084	75.2535	238.581	182.096	246.037
O-phosphocolamine	21.7163	24.1311	28.1866	16.6522	15.4186	16.6059	15.7858	15.2016	16.4273
Hypoxanthine	14.1729	25.3751	9.76191	2.09355	0.986844	0.748129	3.64632	2.55562	2.17041
Lysine	159.6	194.566	181.303	16.3339	15.06	16.7392	126.061	82.7592	70.1639
Tyrosine	215.847	367.932	288.176	130.306	114.236	110.924	198.258	172.956	85.7384
palmitic acid	2643.88	1550.48	1628.16	1131.95	1217.16	1147.5	1299.45	1325.44	989.162
Stearic acid	1789.1	941.553	903.14	578.397	577.071	534.361	786.474	539.789	507.79
cystine	3.79634	4.18972	6.02726	1.76311	1.64957	1.6686	0.740121	2.84258	1.85963
1-Monomyristin	38.1454	50.9208	34.7472	24.1133	33.9835	31.8801	27.6653	28.9671	21.3847
11-Eicosenoic acid	22.1021	25.1322	26.1777	15.8522	15.5398	15.6719	17.7941	10.7505	12.2182
Arachidic acid	9.41736	12.7822	4.89781	3.14247	1.46723	0.840802	4.49976	4.27339	1.19104
Adenosine	76.0157	83.3037	90.6658	41.5335	27.1403	17.282	44.8896	42.0966	41.1175
Adenosine	18.4392	23.7878	14.7834	12.1625	2.8491	6.7032	12.6905	5.35194	5.30205
Myristic acid	106.866	141.432	88.345	82.8663	87.7903	91.8886	88.5386	88.9332	79.9088
Malonyl_COA	0.0052723	0.0102288	0.00391537	0.00196179	0.000937263	0.000750791	0.00301235	0.00329755	0.00247525
Carnitine	0.205775	0.229739	0.203294	0.102775	0.155978	0.123172	0.120464	0.158892	0.113641
C14_Carnitine	0.47723	0.43974	0.385269	0.110467	0.150637	0.131673	0.346994	0.340794	0.34623
C5_Carnitine	1.19191	1.33821	1.23363	0.893523	0.88642	0.884388	0.774208	0.791331	0.85317
ADP	41.9307	43.877	41.704	23.8454	27.954	25.0024	32.2431	35.64	32.2596
ATP	83.3708	85.8151	74.4771	44.8288	42.2727	38.3371	62.7791	57.0292	57.7207
Creatine phosphate	0.0491704	0.0448461	0.0305016	0.0194691	0.0229037	0.0235779	0.0150061	0.0204507	0.0224152
